# Supplementary material for: Circadian rhythm disruption by PARP inhibitors correlates with treatment toxicity in patients with ovarian cancer and is a predictor of side effects
Source: eBioMedicine. 2025 May 16;117:105764. doi: 10.1016/j.ebiom.2025.105764 (PMC12173083; doi:10.1016/j.ebiom.2025.105764)
Supplement: Supplementary Tables [file mmc2.xlsx]

## Sheet: ReadMe
Supplementary Table	Description
1	List of genes measured by the NanoString SPRINT device
2	Information on bevacizumab therapy duration for the MAMOC Cohort
3	Adverse events of grade 3 or higher and their association with ongoing treatment in individual patients.
4	Adverse events of grade 1 or higher related or possibly related to the ongoing therapy of individual patients
5	Severe adverse events and their relation to the ongoing treatment of individual patients
6	Linear regression statistics for activity tracker data vs. patient-reported outcomes
7	List of concomitant medications and reasons for its use per patient
8	Descriptive statistics comparing patients who used corticosteroids during therapy vs. those who did not
9	Significant correlation pairs across conditions (Patient-Level Analysis)
10	Correlation coefficient, 95% CI and significance values across conditions (permutation-tested, Patient-Level)
11	Significant correlation pairs across conditions (Box-Level Analysis)
12	Correlation coefficient, 95% CI and significance values across conditions (permutation-tested, Box-Level)
13	Longitudinal ECOG performance status across treatment cycles in placebo and rucaparib groups
14	Beta estimates, 95% CI, and significance values from OLS regression with bootstrapping
15	Model fitting parameters from OLS regression

## Sheet: Table S1
Table S1: List of genes measured by NanoString SPRINT device
Gene Name	Accession #	Gene Description
ABL1	NM_005157.3	ABL proto-oncogene 1, non-receptor tyrosine kinase [Source:HGNC Symbol;Acc:HGNC:76]
ACAD9	NM_014049.4	acyl-CoA dehydrogenase family member 9 [Source:HGNC Symbol;Acc:HGNC:21497]
ACTB	NM_001101.2	actin beta [Source:HGNC Symbol;Acc:HGNC:132]
ACVR1B	NM_004302.3	activin A receptor type 1B [Source:HGNC Symbol;Acc:HGNC:172]
ACVR1C	NM_145259.2	activin A receptor type 1C [Source:HGNC Symbol;Acc:HGNC:18123]
ACVR2A	NM_001616.3	activin A receptor type 2A [Source:HGNC Symbol;Acc:HGNC:173]
AGK	NM_018238.3	acylglycerol kinase [Source:HGNC Symbol;Acc:HGNC:21869]
AHR	NM_001621.3	aryl hydrocarbon receptor [Source:HGNC Symbol;Acc:HGNC:348]
AKT1	NM_005163.2	AKT serine/threonine kinase 1 [Source:HGNC Symbol;Acc:HGNC:391]
AKT2	NM_001626.2	AKT serine/threonine kinase 2 [Source:HGNC Symbol;Acc:HGNC:392]
AKT3	NM_181690.1	AKT serine/threonine kinase 3 [Source:HGNC Symbol;Acc:HGNC:393]
ALAS1	NM_000688.4	5'-aminolevulinate synthase 1 [Source:HGNC Symbol;Acc:HGNC:396]
ALDH3A2	NM_001031806.1	aldehyde dehydrogenase 3 family member A2 [Source:HGNC Symbol;Acc:HGNC:403]
ALDOC	NM_005165.2	aldolase, fructose-bisphosphate C [Source:HGNC Symbol;Acc:HGNC:418]
ALK	NM_004304.3	ALK receptor tyrosine kinase [Source:HGNC Symbol;Acc:HGNC:427]
ALKBH2	NM_001001655.2	alkB homolog 2, alpha-ketoglutarate dependent dioxygenase [Source:HGNC Symbol;Acc:HGNC:32487]
ALKBH3	NM_139178.3	alkB homolog 3, alpha-ketoglutarate dependent dioxygenase [Source:HGNC Symbol;Acc:HGNC:30141]
AMER1	NM_152424.3	APC membrane recruitment protein 1 [Source:HGNC Symbol;Acc:HGNC:26837]
AMH	NM_000479.3	anti-Mullerian hormone [Source:HGNC Symbol;Acc:HGNC:464]
AMMECR1L	NM_001199140.1	AMMECR1 like [Source:HGNC Symbol;Acc:HGNC:28658]
ANGPT1	NM_001146.3	angiopoietin 1 [Source:HGNC Symbol;Acc:HGNC:484]
APC	NM_000038.3	APC regulator of WNT signaling pathway [Source:HGNC Symbol;Acc:HGNC:583]
APH1B	NM_001145646.1	aph-1 homolog B, gamma-secretase subunit [Source:HGNC Symbol;Acc:HGNC:24080]
AR	NM_001011645.1	androgen receptor [Source:HGNC Symbol;Acc:HGNC:644]
ARID1A	NM_006015.4	AT-rich interaction domain 1A [Source:HGNC Symbol;Acc:HGNC:11110]
ARID1B	NM_020732.3	AT-rich interaction domain 1B [Source:HGNC Symbol;Acc:HGNC:18040]
ARID2	NM_152641.2	AT-rich interaction domain 2 [Source:HGNC Symbol;Acc:HGNC:18037]
ARNT2	NM_014862.3	aryl hydrocarbon receptor nuclear translocator 2 [Source:HGNC Symbol;Acc:HGNC:16876]
ARNTL	NM_001030272.1	aryl hydrocarbon receptor nuclear translocator like 1 [Source: HGNC Symbol; Acc:HGNC:701]
ARNTL2	NM_020183.3	aryl hydrocarbon receptor nuclear translocator like 2 [Source: HGNC Symbol; Acc:HGNC:18984]
ASXL1	NM_001164603.1	ASXL transcriptional regulator 1 [Source:HGNC Symbol;Acc:HGNC:18318]
ATM	NM_138292.3	ATM serine/threonine kinase [Source:HGNC Symbol;Acc:HGNC:795]
ATR	NM_001184.2	ATR serine/threonine kinase [Source:HGNC Symbol;Acc:HGNC:882]
ATRX	NM_000489.3	ATRX chromatin remodeler [Source:HGNC Symbol;Acc:HGNC:886]
AXIN1	NM_181050.1	axin 1 [Source:HGNC Symbol;Acc:HGNC:903]
AXIN2	NM_004655.3	axin 2 [Source:HGNC Symbol;Acc:HGNC:904]
B2M	NM_004048.2	beta-2-microglobulin [Source:HGNC Symbol;Acc:HGNC:914]
BAD	NM_004322.3	BCL2 associated agonist of cell death [Source:HGNC Symbol;Acc:HGNC:936]
BAIAP3	NM_003933.4	BAI1 associated protein 3 [Source:HGNC Symbol;Acc:HGNC:948]
BAMBI	NM_012342.2	BMP and activin membrane bound inhibitor [Source:HGNC Symbol;Acc:HGNC:30251]
BAP1	NM_004656.2	BRCA1 associated protein 1 [Source:HGNC Symbol;Acc:HGNC:950]
BAX	NM_138761.3	BCL2 associated X, apoptosis regulator [Source:HGNC Symbol;Acc:HGNC:959]
BCL2	NM_000657.2	BCL2 apoptosis regulator [Source:HGNC Symbol;Acc:HGNC:990]
BCL2A1	NM_004049.2	BCL2 related protein A1 [Source:HGNC Symbol;Acc:HGNC:991]
BCL2L1	NM_138578.1	BCL2 like 1 [Source:HGNC Symbol;Acc:HGNC:992]
BCOR	NM_001123383.1	BCL6 corepressor [Source:HGNC Symbol;Acc:HGNC:20893]
BDNF	NM_170732.4	brain derived neurotrophic factor [Source:HGNC Symbol;Acc:HGNC:1033]
BHLHE40	NM_003670.2	basic helix-loop-helix family member e40 [Source:HGNC Symbol;Acc:HGNC:1046]
BHLHE41	NM_030762.2	basic helix-loop-helix family member e41 [Source:HGNC Symbol;Acc:HGNC:16617]
BID	NM_197966.1	BH3 interacting domain death agonist [Source:HGNC Symbol;Acc:HGNC:1050]
BIRC3	NM_182962.1	baculoviral IAP repeat containing 3 [Source:HGNC Symbol;Acc:HGNC:591]
BIRC7	NM_022161.2	baculoviral IAP repeat containing 7 [Source:HGNC Symbol;Acc:HGNC:13702]
BMP2	NM_001200.2	bone morphogenetic protein 2 [Source:HGNC Symbol;Acc:HGNC:1069]
BMP4	NM_001202.2	bone morphogenetic protein 4 [Source:HGNC Symbol;Acc:HGNC:1071]
BMP5	NM_021073.2	bone morphogenetic protein 5 [Source:HGNC Symbol;Acc:HGNC:1072]
BMP6	NM_001718.2	bone morphogenetic protein 6 [Source:HGNC Symbol;Acc:HGNC:1073]
BMP7	NM_001719.1	bone morphogenetic protein 7 [Source:HGNC Symbol;Acc:HGNC:1074]
BMP8A	NM_181809.3	bone morphogenetic protein 8a [Source:HGNC Symbol;Acc:HGNC:21650]
BMPR1B	NM_001203.1	bone morphogenetic protein receptor type 1B [Source:HGNC Symbol;Acc:HGNC:1077]
BNIP3	NM_004052.2	BCL2 interacting protein 3 [Source:HGNC Symbol;Acc:HGNC:1084]
BRAF	NM_004333.3	B-Raf proto-oncogene, serine/threonine kinase [Source:HGNC Symbol;Acc:HGNC:1097]
BRCA1	NM_007305.2	BRCA1 DNA repair associated [Source:HGNC Symbol;Acc:HGNC:1100]
BRCA2	NM_000059.3	BRCA2 DNA repair associated [Source:HGNC Symbol;Acc:HGNC:1101]
BRIP1	NM_032043.1	BRCA1 interacting helicase 1 [Source:HGNC Symbol;Acc:HGNC:20473]
BTRC	NM_033637.2	beta-transducin repeat containing E3 ubiquitin protein ligase [Source:HGNC Symbol;Acc:HGNC:1144]
C10orf76	NM_024541.2	calcium voltage-gated channel subunit alpha1 C [Source:HGNC Symbol;Acc:HGNC:1390]
C19orf40	NM_152266.3	calcium voltage-gated channel subunit alpha1 C [Source:HGNC Symbol;Acc:HGNC:1390]
CACNA1C	NM_199460.2	calcium voltage-gated channel subunit alpha1 D [Source:HGNC Symbol;Acc:HGNC:1391]
CACNA1D	NM_000720.2	calcium voltage-gated channel subunit alpha1 E [Source:HGNC Symbol;Acc:HGNC:1392]
CACNA1E	NM_000721.2	calcium voltage-gated channel subunit alpha1 G [Source:HGNC Symbol;Acc:HGNC:1394]
CACNA1G	NM_198397.1	calcium voltage-gated channel subunit alpha1 H [Source:HGNC Symbol;Acc:HGNC:1395]
CACNA1H	NM_021098.2	calcium voltage-gated channel auxiliary subunit alpha2delta 1 [Source:HGNC Symbol;Acc:HGNC:1399]
CACNA2D1	NM_000722.2	calcium voltage-gated channel auxiliary subunit alpha2delta 2 [Source:HGNC Symbol;Acc:HGNC:1400]
CACNA2D2	NM_001005505.1	calcium voltage-gated channel auxiliary subunit alpha2delta 3 [Source:HGNC Symbol;Acc:HGNC:15460]
CACNA2D3	NM_018398.2	calcium voltage-gated channel auxiliary subunit alpha2delta 4 [Source:HGNC Symbol;Acc:HGNC:20202]
CACNA2D4	NM_001005737.1	calcium voltage-gated channel auxiliary subunit alpha2delta 4 [Source:HGNC Symbol;Acc:HGNC:20202]
CACNB2	NM_000724.3	calcium voltage-gated channel auxiliary subunit beta 2 [Source:HGNC Symbol;Acc:HGNC:1402]
CACNB3	NM_000725.2	calcium voltage-gated channel auxiliary subunit beta 3 [Source:HGNC Symbol;Acc:HGNC:1403]
CACNB4	NM_001005747.2	calcium voltage-gated channel auxiliary subunit beta 4 [Source:HGNC Symbol;Acc:HGNC:1404]
CACNG1	NM_000727.2	calcium voltage-gated channel auxiliary subunit gamma 1 [Source:HGNC Symbol;Acc:HGNC:1405]
CACNG4	NM_014405.2	calcium voltage-gated channel auxiliary subunit gamma 4 [Source:HGNC Symbol;Acc:HGNC:1408]
CACNG6	NM_145814.1	calcium voltage-gated channel auxiliary subunit gamma 6 [Source:HGNC Symbol;Acc:HGNC:13625]
CALML3	NM_005185.2	calmodulin like 3 [Source:HGNC Symbol;Acc:HGNC:1452]
CALML5	NM_017422.4	calmodulin like 5 [Source:HGNC Symbol;Acc:HGNC:18180]
CALML6	NM_138705.2	calmodulin like 6 [Source:HGNC Symbol;Acc:HGNC:24193]
CAMK2B	NM_001220.3	calcium/calmodulin dependent protein kinase II beta [Source:HGNC Symbol;Acc:HGNC:1461]
CAPN2	NM_001748.4	calpain 2 [Source:HGNC Symbol;Acc:HGNC:1479]
CARD11	NM_032415.2	caspase recruitment domain family member 11 [Source:HGNC Symbol;Acc:HGNC:16393]
CASP10	NM_032977.3	caspase 10 [Source:HGNC Symbol;Acc:HGNC:1500]
CASP12	NM_001191016.1	caspase 12 (gene/pseudogene) [Source:HGNC Symbol;Acc:HGNC:19004]
CASP3	NM_032991.2	caspase 3 [Source:HGNC Symbol;Acc:HGNC:1504]
CASP7	NM_001227.3	caspase 7 [Source:HGNC Symbol;Acc:HGNC:1508]
CASP8	NM_001228.4	caspase 8 [Source:HGNC Symbol;Acc:HGNC:1509]
CASP9	NM_001229.2	caspase 9 [Source:HGNC Symbol;Acc:HGNC:1511]
CBL	NM_005188.2	Cbl proto-oncogene [Source:HGNC Symbol;Acc:HGNC:1541]
CBLC	NM_012116.3	Cbl proto-oncogene C [Source:HGNC Symbol;Acc:HGNC:15961]
CC2D1B	NM_032449.2	coiled-coil and C2 domain containing 1B [Source:HGNC Symbol;Acc:HGNC:29386]
CCNA1	NM_003914.3	cyclin A1 [Source:HGNC Symbol;Acc:HGNC:1577]
CCNA2	NM_001237.2	cyclin A2 [Source:HGNC Symbol;Acc:HGNC:1578]
CCNB1	NM_031966.2	cyclin B1 [Source:HGNC Symbol;Acc:HGNC:1579]
CCNB3	NM_033671.1	cyclin B3 [Source:HGNC Symbol;Acc:HGNC:18709]
CCND1	NM_053056.2	cyclin D1 [Source:HGNC Symbol;Acc:HGNC:1582]
CCND2	NM_001759.2	cyclin D2 [Source:HGNC Symbol;Acc:HGNC:1583]
CCND3	NM_001760.2	cyclin D3 [Source:HGNC Symbol;Acc:HGNC:1585]
CCNE1	NM_001238.1	cyclin E1 [Source:HGNC Symbol;Acc:HGNC:1589]
CCNE2	NM_057735.1	cyclin E2 [Source:HGNC Symbol;Acc:HGNC:1590]
CCNO	NM_021147.3	cyclin O [Source:HGNC Symbol;Acc:HGNC:18576]
CCR7	NM_001838.2	C-C motif chemokine receptor 7 [Source:HGNC Symbol;Acc:HGNC:1608]
CD14	NM_000591.2	CD14 molecule [Source:HGNC Symbol;Acc:HGNC:1628]
CD19	NM_001770.4	CD19 molecule [Source:HGNC Symbol;Acc:HGNC:1633]
CD40	NM_001250.4	CD40 molecule [Source:HGNC Symbol;Acc:HGNC:11919]
CDC14A	NM_033313.2	cell division cycle 14A [Source:HGNC Symbol;Acc:HGNC:1718]
CDC14B	NM_003671.3	cell division cycle 14B [Source:HGNC Symbol;Acc:HGNC:1719]
CDC25A	NM_001789.2	cell division cycle 25A [Source:HGNC Symbol;Acc:HGNC:1725]
CDC25B	NM_021873.2	cell division cycle 25B [Source:HGNC Symbol;Acc:HGNC:1726]
CDC25C	NM_001790.2	cell division cycle 25C [Source:HGNC Symbol;Acc:HGNC:1727]
CDC6	NM_001254.3	cell division cycle 6 [Source:HGNC Symbol;Acc:HGNC:1744]
CDC7	NM_003503.2	cell division cycle 7 [Source:HGNC Symbol;Acc:HGNC:1745]
CDH1	NM_004360.2	cadherin 1 [Source:HGNC Symbol;Acc:HGNC:1748]
CDK2	NM_001798.2	cyclin dependent kinase 2 [Source:HGNC Symbol;Acc:HGNC:1771]
CDK4	NM_000075.2	cyclin dependent kinase 4 [Source:HGNC Symbol;Acc:HGNC:1773]
CDK6	NM_001259.5	cyclin dependent kinase 6 [Source:HGNC Symbol;Acc:HGNC:1777]
CDKN1A	NM_000389.2	cyclin dependent kinase inhibitor 1A [Source:HGNC Symbol;Acc:HGNC:1784]
CDKN1B	NM_004064.2	cyclin dependent kinase inhibitor 1B [Source:HGNC Symbol;Acc:HGNC:1785]
CDKN1C	NM_000076.2	cyclin dependent kinase inhibitor 1C [Source:HGNC Symbol;Acc:HGNC:1786]
CDKN2A	NM_000077.3	cyclin dependent kinase inhibitor 2A [Source:HGNC Symbol;Acc:HGNC:1787]
CDKN2B	NM_004936.3	cyclin dependent kinase inhibitor 2B [Source:HGNC Symbol;Acc:HGNC:1788]
CDKN2C	NM_001262.2	cyclin dependent kinase inhibitor 2C [Source:HGNC Symbol;Acc:HGNC:1789]
CDKN2D	NM_001800.3	cyclin dependent kinase inhibitor 2D [Source:HGNC Symbol;Acc:HGNC:1790]
CEBPA	NM_004364.2	CCAAT enhancer binding protein alpha [Source:HGNC Symbol;Acc:HGNC:1833]
CEBPE	NM_001805.2	CCAAT enhancer binding protein epsilon [Source:HGNC Symbol;Acc:HGNC:1836]
CHAD	NM_001267.2	chondroadherin [Source:HGNC Symbol;Acc:HGNC:1909]
CHEK1	NM_001114121.1	checkpoint kinase 1 [Source:HGNC Symbol;Acc:HGNC:1925]
CHEK2	NM_007194.3	checkpoint kinase 2 [Source:HGNC Symbol;Acc:HGNC:16627]
CHUK	NM_001278.3	component of inhibitor of nuclear factor kappa B kinase complex [Source:HGNC Symbol;Acc:HGNC:1974]
CIC	NM_015125.3	capicua transcriptional repressor [Source:HGNC Symbol;Acc:HGNC:14214]
CLCF1	NM_013246.2	cardiotrophin like cytokine factor 1 [Source:HGNC Symbol;Acc:HGNC:17412]
CNOT10	NM_001256741.1	CCR4-NOT transcription complex subunit 10 [Source:HGNC Symbol;Acc:HGNC:23817]
CNOT4	NM_001190848.1	CCR4-NOT transcription complex subunit 4 [Source:HGNC Symbol;Acc:HGNC:7880]
CNTFR	NM_147164.1	ciliary neurotrophic factor receptor [Source:HGNC Symbol;Acc:HGNC:2170]
COG7	NM_153603.3	component of oligomeric golgi complex 7 [Source:HGNC Symbol;Acc:HGNC:18622]
COL11A1	NM_001854.3	collagen type XI alpha 1 chain [Source:HGNC Symbol;Acc:HGNC:2186]
COL11A2	NM_001163771.1	collagen type XI alpha 2 chain [Source:HGNC Symbol;Acc:HGNC:2187]
COL1A1	NM_000088.3	collagen type I alpha 1 chain [Source:HGNC Symbol;Acc:HGNC:2197]
COL1A2	NM_000089.3	collagen type I alpha 2 chain [Source:HGNC Symbol;Acc:HGNC:2198]
COL24A1	NM_152890.5	collagen type XXIV alpha 1 chain [Source:HGNC Symbol;Acc:HGNC:20821]
COL27A1	NM_032888.2	collagen type XXVII alpha 1 chain [Source:HGNC Symbol;Acc:HGNC:22986]
COL2A1	NM_001844.4	collagen type II alpha 1 chain [Source:HGNC Symbol;Acc:HGNC:2200]
COL3A1	NM_000090.3	collagen type III alpha 1 chain [Source:HGNC Symbol;Acc:HGNC:2201]
COL4A3	NM_000091.3	collagen type IV alpha 3 chain [Source:HGNC Symbol;Acc:HGNC:2204]
COL4A4	NM_000092.4	collagen type IV alpha 4 chain [Source:HGNC Symbol;Acc:HGNC:2206]
COL4A5	NM_033381.1	collagen type IV alpha 5 chain [Source:HGNC Symbol;Acc:HGNC:2207]
COL4A6	NM_001847.2	collagen type IV alpha 6 chain [Source:HGNC Symbol;Acc:HGNC:2208]
COL5A1	NM_000093.3	collagen type V alpha 1 chain [Source:HGNC Symbol;Acc:HGNC:2209]
COL5A2	NM_000393.3	collagen type V alpha 2 chain [Source:HGNC Symbol;Acc:HGNC:2210]
COL6A6	NM_001102608.1	collagen type VI alpha 6 chain [Source:HGNC Symbol;Acc:HGNC:27023]
COMP	NM_000095.2	cartilage oligomeric matrix protein [Source:HGNC Symbol;Acc:HGNC:2227]
CREB1	NM_004379.3	cAMP responsive element binding protein 1 [Source:HGNC Symbol;Acc:HGNC:2345]
CREB3L1	NM_052854.1	cAMP responsive element binding protein 3 like 1 [Source:HGNC Symbol;Acc:HGNC:18856]
CREB3L3	NM_001271995.1	cAMP responsive element binding protein 3 like 3 [Source:HGNC Symbol;Acc:HGNC:18855]
CREB3L4	NM_130898.2	cAMP responsive element binding protein 3 like 4 [Source:HGNC Symbol;Acc:HGNC:18854]
CREB5	NM_182898.2	cAMP responsive element binding protein 5 [Source:HGNC Symbol;Acc:HGNC:16844]
CREBBP	NM_004380.2	CREB binding protein [Source:HGNC Symbol;Acc:HGNC:2348]
CREBBP_2	NM_004380.2	cytokine receptor like factor 2 [Source:HGNC Symbol;Acc:HGNC:14281]
CRLF2	NM_001012288.1	cytokine receptor like factor 2 [Source:HGNC Symbol;Acc:HGNC:14281]
CRY1	NM_004075.3	cryptochrome circadian regulator 1 [Source:HGNC Symbol;Acc:HGNC:2384]
CRY2	NM_001127457.1	cryptochrome circadian regulator 2 [Source:HGNC Symbol;Acc:HGNC:2385]
CSF1R	NM_005211.2	colony stimulating factor 1 receptor [Source:HGNC Symbol;Acc:HGNC:2433]
CSF2	NM_000758.2	colony stimulating factor 2 [Source:HGNC Symbol;Acc:HGNC:2434]
CSF3	NM_000759.3	colony stimulating factor 3 [Source:HGNC Symbol;Acc:HGNC:2438]
CSF3R	NM_156038.2	colony stimulating factor 3 receptor [Source:HGNC Symbol;Acc:HGNC:2439]
CSNK1D	NM_001893.3	casein kinase 1 delta [Source:HGNC Symbol;Acc:HGNC:2452]
CSNK1E	NM_152221.2	casein kinase 1 epsilon [Source:HGNC Symbol;Acc:HGNC:2453]
CSNK2A1	NM_001895.4	casein kinase 2 alpha 1 [Source:HGNC Symbol;Acc:HGNC:2457]
CTNNB1	NM_001904.3	catenin beta 1 [Source:HGNC Symbol;Acc:HGNC:2514]
CUL1	NM_003592.2	cullin 1 [Source:HGNC Symbol;Acc:HGNC:2551]
CXXC4	NM_025212.1	CXXC finger protein 4 [Source:HGNC Symbol;Acc:HGNC:24593]
CYLD	NM_015247.1	CYLD lysine 63 deubiquitinase [Source:HGNC Symbol;Acc:HGNC:2584]
DAXX	NM_001350.3	death domain associated protein [Source:HGNC Symbol;Acc:HGNC:2681]
DBP	NM_001352.3	D-box binding PAR bZIP transcription factor [Source:HGNC Symbol;Acc:HGNC:2697]
DDB2	NM_000107.1	damage specific DNA binding protein 2 [Source:HGNC Symbol;Acc:HGNC:2718]
DDIT3	NM_004083.4	DNA damage inducible transcript 3 [Source:HGNC Symbol;Acc:HGNC:2726]
DDIT4	NM_019058.2	DNA damage inducible transcript 4 [Source:HGNC Symbol;Acc:HGNC:24944]
DDX50	NM_024045.1	DExD-box helicase 50 [Source:HGNC Symbol;Acc:HGNC:17906]
DHX16	NM_001164239.1	DEAH-box helicase 16 [Source:HGNC Symbol;Acc:HGNC:2739]
DKK1	NM_012242.2	dickkopf WNT signaling pathway inhibitor 1 [Source:HGNC Symbol;Acc:HGNC:2891]
DKK2	NM_014421.2	dickkopf WNT signaling pathway inhibitor 2 [Source:HGNC Symbol;Acc:HGNC:2892]
DKK4	NM_014420.2	dickkopf WNT signaling pathway inhibitor 4 [Source:HGNC Symbol;Acc:HGNC:2894]
DLL1	NM_005618.3	delta like canonical Notch ligand 1 [Source:HGNC Symbol;Acc:HGNC:2908]
DLL3	NM_203486.2	delta like canonical Notch ligand 3 [Source:HGNC Symbol;Acc:HGNC:2909]
DLL4	NM_019074.2	delta like canonical Notch ligand 4 [Source:HGNC Symbol;Acc:HGNC:2910]
DNAJC14	NM_032364.5	DnaJ heat shock protein family (Hsp40) member C14 [Source:HGNC Symbol;Acc:HGNC:24581]
DNMT1	NM_001379.2	DNA methyltransferase 1 [Source:HGNC Symbol;Acc:HGNC:2976]
DNMT3A	NM_022552.3	DNA methyltransferase 3 alpha [Source:HGNC Symbol;Acc:HGNC:2978]
DRD1	NM_000794.3	dopamine receptor D1 [Source:HGNC Symbol;Acc:HGNC:3020]
DTX1	NM_004416.2	deltex E3 ubiquitin ligase 1 [Source:HGNC Symbol;Acc:HGNC:3060]
DTX3	NM_178502.2	deltex E3 ubiquitin ligase 3 [Source:HGNC Symbol;Acc:HGNC:24457]
DTX4	NM_015177.1	deltex E3 ubiquitin ligase 4 [Source:HGNC Symbol;Acc:HGNC:29151]
DUSP10	NM_144728.2	dual specificity phosphatase 10 [Source:HGNC Symbol;Acc:HGNC:3065]
DUSP2	NM_004418.3	dual specificity phosphatase 2 [Source:HGNC Symbol;Acc:HGNC:3068]
DUSP4	NM_057158.2	dual specificity phosphatase 4 [Source:HGNC Symbol;Acc:HGNC:3070]
DUSP5	NM_004419.3	dual specificity phosphatase 5 [Source:HGNC Symbol;Acc:HGNC:3071]
DUSP6	NM_001946.2	dual specificity phosphatase 6 [Source:HGNC Symbol;Acc:HGNC:3072]
DUSP8	NM_004420.2	dual specificity phosphatase 8 [Source:HGNC Symbol;Acc:HGNC:3074]
E2F1	NM_005225.1	E2F transcription factor 1 [Source:HGNC Symbol;Acc:HGNC:3113]
E2F5	NM_001951.3	E2F transcription factor 5 [Source:HGNC Symbol;Acc:HGNC:3119]
EDC3	NM_001142443.1	enhancer of mRNA decapping 3 [Source:HGNC Symbol;Acc:HGNC:26114]
EFNA1	NM_004428.2	ephrin A1 [Source:HGNC Symbol;Acc:HGNC:3221]
EFNA2	NM_001405.3	ephrin A2 [Source:HGNC Symbol;Acc:HGNC:3222]
EFNA3	NM_004952.4	ephrin A3 [Source:HGNC Symbol;Acc:HGNC:3223]
EFNA5	NM_001962.2	ephrin A5 [Source:HGNC Symbol;Acc:HGNC:3225]
EGF	NM_001963.3	epidermal growth factor [Source:HGNC Symbol;Acc:HGNC:3229]
EGFR	NM_201282.1	epidermal growth factor receptor [Source:HGNC Symbol;Acc:HGNC:3236]
EIF2B4	NM_172195.3	eukaryotic translation initiation factor 2B subunit delta [Source:HGNC Symbol;Acc:HGNC:3260]
EIF4EBP1	NM_004095.3	eukaryotic translation initiation factor 4E binding protein 1 [Source:HGNC Symbol;Acc:HGNC:3288]
ENDOG	NM_004435.2	endonuclease G [Source:HGNC Symbol;Acc:HGNC:3346]
EP300	NM_001429.2	E1A binding protein p300 [Source:HGNC Symbol;Acc:HGNC:3373]
EPHA2	NM_004431.2	EPH receptor A2 [Source:HGNC Symbol;Acc:HGNC:3386]
EPO	NM_000799.2	erythropoietin [Source:HGNC Symbol;Acc:HGNC:3415]
EPOR	NM_000121.2	erythropoietin receptor [Source:HGNC Symbol;Acc:HGNC:3416]
ERBB2	NM_004448.2	erb-b2 receptor tyrosine kinase 2 [Source:HGNC Symbol;Acc:HGNC:3430]
ERCC2	NM_000400.2	ERCC excision repair 2, TFIIH core complex helicase subunit [Source:HGNC Symbol;Acc:HGNC:3434]
ERCC3	NM_000122.1	ERCC excision repair 3, TFIIH core complex helicase subunit [Source:HGNC Symbol;Acc:HGNC:3435]
ERCC6	NM_000124.2	ERCC excision repair 6, chromatin remodeling factor [Source:HGNC Symbol;Acc:HGNC:3438]
ETS2	NM_005239.4	ETS proto-oncogene 2, transcription factor [Source:HGNC Symbol;Acc:HGNC:3489]
ETV1	NM_004956.4	ETS variant transcription factor 1 [Source:HGNC Symbol;Acc:HGNC:3490]
ETV4	NM_001079675.1	ETS variant transcription factor 4 [Source:HGNC Symbol;Acc:HGNC:3493]
ETV7	NM_016135.2	ETS variant transcription factor 7 [Source:HGNC Symbol;Acc:HGNC:18160]
EYA1	NM_172059.2	EYA transcriptional coactivator and phosphatase 1 [Source:HGNC Symbol;Acc:HGNC:3519]
EZH2	NM_004456.3	enhancer of zeste 2 polycomb repressive complex 2 subunit [Source:HGNC Symbol;Acc:HGNC:3527]
FANCA	NM_000135.2	FA complementation group A [Source:HGNC Symbol;Acc:HGNC:3582]
FANCB	NM_152633.2	FA complementation group B [Source:HGNC Symbol;Acc:HGNC:3583]
FANCC	NM_000136.2	FA complementation group C [Source:HGNC Symbol;Acc:HGNC:3584]
FANCE	NM_021922.2	FA complementation group E [Source:HGNC Symbol;Acc:HGNC:3586]
FANCF	NM_022725.2	FA complementation group F [Source:HGNC Symbol;Acc:HGNC:3587]
FANCG	NM_004629.1	FA complementation group G [Source:HGNC Symbol;Acc:HGNC:3588]
FANCL	NM_001114636.1	FA complementation group L [Source:HGNC Symbol;Acc:HGNC:20748]
FAS	NM_152876.1	Fas cell surface death receptor [Source:HGNC Symbol;Acc:HGNC:11920]
FASLG	NM_000639.1	Fas ligand [Source:HGNC Symbol;Acc:HGNC:11936]
FBXL3	NM_012158.4	F-box and leucine rich repeat protein 3 [Source:HGNC Symbol;Acc:HGNC:13599]
FBXW7	NM_018315.4	F-box and WD repeat domain containing 7 [Source:HGNC Symbol;Acc:HGNC:16712]
FCF1	NM_015962.4	FCF1 rRNA-processing protein [Source:HGNC Symbol;Acc:HGNC:20220]
FEN1	NM_004111.4	flap structure-specific endonuclease 1 [Source:HGNC Symbol;Acc:HGNC:3650]
FGF1	NM_033137.1	fibroblast growth factor 1 [Source:HGNC Symbol;Acc:HGNC:3665]
FGF10	NM_004465.1	fibroblast growth factor 10 [Source:HGNC Symbol;Acc:HGNC:3666]
FGF11	NM_004112.2	fibroblast growth factor 11 [Source:HGNC Symbol;Acc:HGNC:3667]
FGF12	NM_004113.4	fibroblast growth factor 12 [Source:HGNC Symbol;Acc:HGNC:3668]
FGF13	NM_033642.1	fibroblast growth factor 13 [Source:HGNC Symbol;Acc:HGNC:3670]
FGF14	NM_004115.3	fibroblast growth factor 14 [Source:HGNC Symbol;Acc:HGNC:3671]
FGF16	NM_003868.1	fibroblast growth factor 16 [Source:HGNC Symbol;Acc:HGNC:3672]
FGF17	NM_003867.2	fibroblast growth factor 17 [Source:HGNC Symbol;Acc:HGNC:3673]
FGF18	NM_003862.1	fibroblast growth factor 18 [Source:HGNC Symbol;Acc:HGNC:3674]
FGF19	NM_005117.2	fibroblast growth factor 19 [Source:HGNC Symbol;Acc:HGNC:3675]
FGF2	NM_002006.4	fibroblast growth factor 2 [Source:HGNC Symbol;Acc:HGNC:3676]
FGF20	NM_019851.1	fibroblast growth factor 20 [Source:HGNC Symbol;Acc:HGNC:3677]
FGF21	NM_019113.2	fibroblast growth factor 21 [Source:HGNC Symbol;Acc:HGNC:3678]
FGF22	NM_020637.1	fibroblast growth factor 22 [Source:HGNC Symbol;Acc:HGNC:3679]
FGF23	NM_020638.2	fibroblast growth factor 23 [Source:HGNC Symbol;Acc:HGNC:3680]
FGF3	NM_005247.2	fibroblast growth factor 3 [Source:HGNC Symbol;Acc:HGNC:3681]
FGF4	NM_002007.2	fibroblast growth factor 4 [Source:HGNC Symbol;Acc:HGNC:3682]
FGF5	NM_004464.3	fibroblast growth factor 5 [Source:HGNC Symbol;Acc:HGNC:3683]
FGF6	NM_020996.1	fibroblast growth factor 6 [Source:HGNC Symbol;Acc:HGNC:3684]
FGF7	NM_002009.3	fibroblast growth factor 7 [Source:HGNC Symbol;Acc:HGNC:3685]
FGF8	NM_033163.3	fibroblast growth factor 8 [Source:HGNC Symbol;Acc:HGNC:3686]
FGF9	NM_002010.2	fibroblast growth factor 9 [Source:HGNC Symbol;Acc:HGNC:3687]
FGFR1	NM_015850.2	fibroblast growth factor receptor 1 [Source:HGNC Symbol;Acc:HGNC:3688]
FGFR2	NM_000141.4	fibroblast growth factor receptor 2 [Source:HGNC Symbol;Acc:HGNC:3689]
FGFR3	NM_022965.2	fibroblast growth factor receptor 3 [Source:HGNC Symbol;Acc:HGNC:3690]
FGFR4	NM_002011.3	fibroblast growth factor receptor 4 [Source:HGNC Symbol;Acc:HGNC:3691]
FIGF	NM_004469.2	vascular endothelial growth factor D[Source:HGNC Symbol;Acc:HGNC:3708]
FLNA	NM_001456.3	filamin A [Source:HGNC Symbol;Acc:HGNC:3754]
FLNC	NM_001127487.1	filamin C [Source:HGNC Symbol;Acc:HGNC:3756]
FLT1	NM_002019.4	fms related receptor tyrosine kinase 1 [Source:HGNC Symbol;Acc:HGNC:3763]
FLT3	NM_004119.1	fms related receptor tyrosine kinase 3 [Source:HGNC Symbol;Acc:HGNC:3765]
FN1	NM_212482.1	fibronectin 1 [Source:HGNC Symbol;Acc:HGNC:3778]
FOS	NM_005252.2	Fos proto-oncogene, AP-1 transcription factor subunit [Source:HGNC Symbol;Acc:HGNC:3796]
FOSL1	NM_005438.2	FOS like 1, AP-1 transcription factor subunit [Source:HGNC Symbol;Acc:HGNC:13718]
FOXL2	NM_023067.2	forkhead box L2 [Source:HGNC Symbol;Acc:HGNC:1092]
FOXO4	NM_005938.2	forkhead box O4 [Source:HGNC Symbol;Acc:HGNC:7139]
FST	NM_006350.2	follistatin [Source:HGNC Symbol;Acc:HGNC:3971]
FTSJ2	NM_013393.1	mitochondrial rRNA methyltransferase 2 [Source:HGNC Symbol;Acc:HGNC:16352]
FUBP1	NM_003902.3	far upstream element binding protein 1 [Source:HGNC Symbol;Acc:HGNC:4004]
FUT8	NM_004480.4	fucosyltransferase 8 [Source:HGNC Symbol;Acc:HGNC:4019]
FZD10	NM_007197.2	frizzled class receptor 10 [Source:HGNC Symbol;Acc:HGNC:4039]
FZD2	NM_001466.2	frizzled class receptor 2 [Source:HGNC Symbol;Acc:HGNC:4040]
FZD3	NM_017412.2	frizzled class receptor 3 [Source:HGNC Symbol;Acc:HGNC:4041]
FZD7	NM_003507.1	frizzled class receptor 7 [Source:HGNC Symbol;Acc:HGNC:4045]
FZD8	NM_031866.1	frizzled class receptor 8 [Source:HGNC Symbol;Acc:HGNC:4046]
FZD9	NM_003508.2	frizzled class receptor 9 [Source:HGNC Symbol;Acc:HGNC:4047]
GADD45A	NM_001924.2	growth arrest and DNA damage inducible alpha [Source:HGNC Symbol;Acc:HGNC:4095]
GADD45B	NM_015675.2	growth arrest and DNA damage inducible beta [Source:HGNC Symbol;Acc:HGNC:4096]
GADD45G	NM_006705.3	growth arrest and DNA damage inducible gamma [Source:HGNC Symbol;Acc:HGNC:4097]
GAS1	NM_002048.2	growth arrest specific 1 [Source:HGNC Symbol;Acc:HGNC:4165]
GATA1	NM_002049.2	GATA binding protein 1 [Source:HGNC Symbol;Acc:HGNC:4170]
GATA2	NM_032638.3	GATA binding protein 2 [Source:HGNC Symbol;Acc:HGNC:4171]
GATA3	NM_001002295.1	GATA binding protein 3 [Source:HGNC Symbol;Acc:HGNC:4172]
GDF6	NM_001001557.2	growth differentiation factor 6 [Source:HGNC Symbol;Acc:HGNC:4221]
GHR	NM_000163.2	growth hormone receptor [Source:HGNC Symbol;Acc:HGNC:4263]
GLI1	NM_005269.1	GLI family zinc finger 1 [Source:HGNC Symbol;Acc:HGNC:4317]
GLI3	NM_000168.5	GLI family zinc finger 3 [Source:HGNC Symbol;Acc:HGNC:4319]
GNA11	NM_002067.1	G protein subunit alpha 11 [Source:HGNC Symbol;Acc:HGNC:4379]
GNAQ	NM_002072.2	G protein subunit alpha q [Source:HGNC Symbol;Acc:HGNC:4390]
GNAS	NM_080425.1	GNAS complex locus [Source:HGNC Symbol;Acc:HGNC:4392]
GNB2L1	XM_005265790.1	guanine nucleotide binding protein (G protein), beta polypeptide 2-like 1 [Source:HGNC Symbol;Acc:HGNC:4399]
GNG12	NM_018841.3	G protein subunit gamma 12 [Source:HGNC Symbol;Acc:HGNC:19663]
GNG4	NM_004485.2	G protein subunit gamma 4 [Source:HGNC Symbol;Acc:HGNC:4407]
GNG7	NM_052847.1	G protein subunit gamma 7 [Source:HGNC Symbol;Acc:HGNC:4410]
GNGT1	NM_021955.3	G protein subunit gamma transducin 1 [Source:HGNC Symbol;Acc:HGNC:4411]
GPATCH3	NM_022078.2	G-patch domain containing 3 [Source:HGNC Symbol;Acc:HGNC:25720]
GPC4	NM_001448.2	glypican 4 [Source:HGNC Symbol;Acc:HGNC:4452]
GRB2	NM_002086.4	growth factor receptor bound protein 2 [Source:HGNC Symbol;Acc:HGNC:4566]
GRIA3	NM_000828.4	glutamate ionotropic receptor AMPA type subunit 3 [Source:HGNC Symbol;Acc:HGNC:4573]
GRIN1	NM_000832.5	glutamate ionotropic receptor NMDA type subunit 1 [Source:HGNC Symbol;Acc:HGNC:4584]
GRIN2A	NM_000833.3	glutamate ionotropic receptor NMDA type subunit 2A [Source:HGNC Symbol;Acc:HGNC:4585]
GRIN2B	NM_000834.3	glutamate ionotropic receptor NMDA type subunit 2B [Source:HGNC Symbol;Acc:HGNC:4586]
GSK3B	NM_002093.2	glycogen synthase kinase 3 beta [Source:HGNC Symbol;Acc:HGNC:4617]
GTF2H3	NM_001516.3	general transcription factor IIH subunit 3 [Source:HGNC Symbol;Acc:HGNC:4657]
GZMB	NM_004131.3	granzyme B [Source:HGNC Symbol;Acc:HGNC:4709]
H2AFX	NM_002105.2	H2A histone family, member X [Source:HGNC Symbol;Acc:HGNC:4739]
H3F3A	NM_002107.3	H3 histone family member 3A [Source:HGNC Symbol;Acc:HGNC:4764]
H3F3C	NM_001013699.2	H3 histone family member 3C [Source:HGNC Symbol;Acc:HGNC:33164]
HDAC1	NM_004964.2	histone deacetylase 1 [Source:HGNC Symbol;Acc:HGNC:4852]
HDAC10	NM_032019.5	histone deacetylase 10 [Source:HGNC Symbol;Acc:HGNC:18128]
HDAC11	NM_024827.3	histone deacetylase 11 [Source:HGNC Symbol;Acc:HGNC:19086]
HDAC2	NM_001527.1	histone deacetylase 2 [Source:HGNC Symbol;Acc:HGNC:4853]
HDAC3	NM_003883.2	histone deacetylase 3 [Source:HGNC Symbol;Acc:HGNC:4854]
HDAC4	NM_006037.3	histone deacetylase 4 [Source:HGNC Symbol;Acc:HGNC:14063]
HDAC5	NM_005474.4	histone deacetylase 5 [Source:HGNC Symbol;Acc:HGNC:14068]
HDAC6	NM_006044.2	histone deacetylase 6 [Source:HGNC Symbol;Acc:HGNC:14064]
HELLS	NM_018063.3	helicase, lymphoid specific [Source:HGNC Symbol;Acc:HGNC:4861]
HES1	NM_005524.2	hes family bHLH transcription factor 1 [Source:HGNC Symbol;Acc:HGNC:5192]
HES5	NM_001010926.3	hes family bHLH transcription factor 5 [Source:HGNC Symbol;Acc:HGNC:19764]
HGF	NM_000601.4	hepatocyte growth factor [Source:HGNC Symbol;Acc:HGNC:4893]
HHEX	NM_002729.4	hematopoietically expressed homeobox [Source:HGNC Symbol;Acc:HGNC:4901]
HHIP	NM_022475.1	hedgehog interacting protein [Source:HGNC Symbol;Acc:HGNC:14866]
HIST1H3B	NM_003537.3	histone cluster 1 H3 family member b [Source:HGNC Symbol;Acc:HGNC:4776]
HIST1H3G	NM_003534.2	histone cluster 1 H3 family member g [Source:HGNC Symbol;Acc:HGNC:4772]
HIST1H3H	NM_003536.2	histone cluster 1 H3 family member h [Source:HGNC Symbol;Acc:HGNC:4775]
HKDC1	NM_025130.3	hexokinase domain containing 1 [Source:HGNC Symbol;Acc:HGNC:23302]
HLF	NM_002126.4	HLF transcription factor, PAR bZIP family member [Source:HGNC Symbol;Acc:HGNC:4977]
HMGA1	NM_145904.1	high mobility group AT-hook 1 [Source:HGNC Symbol;Acc:HGNC:5010]
HMGA2	NM_003484.1	high mobility group AT-hook 2 [Source:HGNC Symbol;Acc:HGNC:5009]
HNF1A	NM_000545.4	HNF1 homeobox A [Source:HGNC Symbol;Acc:HGNC:11621]
HOXA10	NM_018951.3	homeobox A10 [Source:HGNC Symbol;Acc:HGNC:5100]
HOXA11	NM_005523.5	homeobox A11 [Source:HGNC Symbol;Acc:HGNC:5101]
HOXA9	NM_152739.3	homeobox A9 [Source:HGNC Symbol;Acc:HGNC:5109]
HPGD	NM_001145816.2	15-hydroxyprostaglandin dehydrogenase [Source:HGNC Symbol;Acc:HGNC:5154]
HRAS	NM_005343.2	HRas proto-oncogene, GTPase [Source:HGNC Symbol;Acc:HGNC:5173]
HSP90B1	NM_003299.1	heat shock protein 90 beta family member 1 [Source:HGNC Symbol;Acc:HGNC:12028]
HSPA1A	NM_005345.5	heat shock protein family A (Hsp70) member 1A [Source:HGNC Symbol;Acc:HGNC:5232]
HSPA2	NM_021979.3	heat shock protein family A (Hsp70) member 2 [Source:HGNC Symbol;Acc:HGNC:5235]
HSPA6	NM_002155.3	heat shock protein family A (Hsp70) member 6 [Source:HGNC Symbol;Acc:HGNC:5239]
HSPB1	NM_001540.3	heat shock protein family B (small) member 1 [Source:HGNC Symbol;Acc:HGNC:5246]
IBSP	NM_004967.3	integrin binding sialoprotein [Source:HGNC Symbol;Acc:HGNC:5341]
ID1	NM_002165.2	inhibitor of DNA binding 1 [Source:HGNC Symbol;Acc:HGNC:5360]
ID2	NM_002166.4	inhibitor of DNA binding 2 [Source:HGNC Symbol;Acc:HGNC:5361]
ID4	NM_001546.2	inhibitor of DNA binding 4 [Source:HGNC Symbol;Acc:HGNC:5363]
IDH1	NM_005896.2	isocitrate dehydrogenase (NADP(+)) 1 [Source:HGNC Symbol;Acc:HGNC:5382]
IDH2	NM_002168.2	isocitrate dehydrogenase (NADP(+)) 2 [Source:HGNC Symbol;Acc:HGNC:5383]
IFNA1	NM_024013.1	interferon alpha 1 [Source:HGNC Symbol;Acc:HGNC:5417]
IFNA17	NM_021268.2	interferon alpha 17 [Source:HGNC Symbol;Acc:HGNC:5422]
IFNA2	NM_000605.3	interferon alpha 2 [Source:HGNC Symbol;Acc:HGNC:5423]
IFNA7	NM_021057.2	interferon alpha 7 [Source:HGNC Symbol;Acc:HGNC:5428]
IFNG	NM_000619.2	interferon gamma [Source:HGNC Symbol;Acc:HGNC:5438]
IGF1	NM_000618.3	insulin like growth factor 1 [Source:HGNC Symbol;Acc:HGNC:5464]
IGF1R	NM_000875.2	insulin like growth factor 1 receptor [Source:HGNC Symbol;Acc:HGNC:5465]
IGFBP3	NM_000598.4	insulin like growth factor binding protein 3 [Source:HGNC Symbol;Acc:HGNC:5472]
IKBKB	NM_001556.1	inhibitor of nuclear factor kappa B kinase subunit beta [Source:HGNC Symbol;Acc:HGNC:5960]
IKBKG	NM_003639.2	inhibitor of nuclear factor kappa B kinase regulatory subunit gamma [Source:HGNC Symbol;Acc:HGNC:5961]
IL10	NM_000572.2	interleukin 10 [Source:HGNC Symbol;Acc:HGNC:5962]
IL11	NM_000641.2	interleukin 11 [Source:HGNC Symbol;Acc:HGNC:5966]
IL11RA	NM_147162.1	interleukin 11 receptor subunit alpha [Source:HGNC Symbol;Acc:HGNC:5967]
IL12A	NM_000882.2	interleukin 12A [Source:HGNC Symbol;Acc:HGNC:5969]
IL12B	NM_002187.2	interleukin 12B [Source:HGNC Symbol;Acc:HGNC:5970]
IL12RB2	NM_001559.2	interleukin 12 receptor subunit beta 2 [Source:HGNC Symbol;Acc:HGNC:5972]
IL13	NM_002188.2	interleukin 13 [Source:HGNC Symbol;Acc:HGNC:5973]
IL13RA2	NM_000640.2	interleukin 13 receptor subunit alpha 2 [Source:HGNC Symbol;Acc:HGNC:5975]
IL15	NM_172174.1	interleukin 15 [Source:HGNC Symbol;Acc:HGNC:5977]
IL19	NM_013371.3	interleukin 19 [Source:HGNC Symbol;Acc:HGNC:5990]
IL1A	NM_000575.3	interleukin 1 alpha [Source:HGNC Symbol;Acc:HGNC:5991]
IL1B	NM_000576.2	interleukin 1 beta [Source:HGNC Symbol;Acc:HGNC:5992]
IL1R1	NM_000877.2	interleukin 1 receptor type 1 [Source:HGNC Symbol;Acc:HGNC:5993]
IL1R2	NM_173343.1	interleukin 1 receptor type 2 [Source:HGNC Symbol;Acc:HGNC:5994]
IL1RAP	NM_002182.2	interleukin 1 receptor accessory protein [Source:HGNC Symbol;Acc:HGNC:5995]
IL20RA	NM_014432.2	interleukin 20 receptor subunit alpha [Source:HGNC Symbol;Acc:HGNC:6003]
IL20RB	NM_144717.2	interleukin 20 receptor subunit beta [Source:HGNC Symbol;Acc:HGNC:6004]
IL22RA1	NM_021258.2	interleukin 22 receptor subunit alpha 1 [Source:HGNC Symbol;Acc:HGNC:13700]
IL22RA2	NM_181309.1	interleukin 22 receptor subunit alpha 2 [Source:HGNC Symbol;Acc:HGNC:14901]
IL23A	NM_016584.2	interleukin 23 subunit alpha [Source:HGNC Symbol;Acc:HGNC:15488]
IL23R	NM_144701.2	interleukin 23 receptor [Source:HGNC Symbol;Acc:HGNC:19100]
IL24	NM_181339.1	interleukin 24 [Source:HGNC Symbol;Acc:HGNC:11346]
IL2RA	NM_000417.1	interleukin 2 receptor subunit alpha [Source:HGNC Symbol;Acc:HGNC:6008]
IL2RB	NM_000878.2	interleukin 2 receptor subunit beta [Source:HGNC Symbol;Acc:HGNC:6009]
IL3	NM_000588.3	interleukin 3 [Source:HGNC Symbol;Acc:HGNC:6011]
IL3RA	NM_002183.2	interleukin 3 receptor subunit alpha [Source:HGNC Symbol;Acc:HGNC:6012]
IL5RA	NM_000564.3	interleukin 5 receptor subunit alpha [Source:HGNC Symbol;Acc:HGNC:6017]
IL6	NM_000600.1	interleukin 6 [Source:HGNC Symbol;Acc:HGNC:6018]
IL6R	NM_000565.2	interleukin 6 receptor [Source:HGNC Symbol;Acc:HGNC:6019]
IL7	NM_000880.2	interleukin 7 [Source:HGNC Symbol;Acc:HGNC:6023]
IL7R	NM_002185.2	interleukin 7 receptor [Source:HGNC Symbol;Acc:HGNC:6024]
IL8	NM_000584.2	interleukin 8 [Source:HGNC Symbol;Acc:HGNC:6025]
INHBA	NM_002192.2	inhibin subunit beta A [Source:HGNC Symbol;Acc:HGNC:6066]
INHBB	NM_002193.2	inhibin subunit beta B [Source:HGNC Symbol;Acc:HGNC:6067]
IRAK2	NM_001570.3	interleukin 1 receptor associated kinase 2 [Source:HGNC Symbol;Acc:HGNC:6113]
IRAK3	NM_007199.1	interleukin 1 receptor associated kinase 3 [Source:HGNC Symbol;Acc:HGNC:17020]
IRS1	NM_005544.2	insulin receptor substrate 1 [Source:HGNC Symbol;Acc:HGNC:6125]
ITGA2	NM_002203.2	integrin subunit alpha 2 [Source:HGNC Symbol;Acc:HGNC:6137]
ITGA3	NM_005501.2	integrin subunit alpha 3 [Source:HGNC Symbol;Acc:HGNC:6139]
ITGA6	NM_000210.1	integrin subunit alpha 6 [Source:HGNC Symbol;Acc:HGNC:6142]
ITGA7	NM_002206.1	integrin subunit alpha 7 [Source:HGNC Symbol;Acc:HGNC:6143]
ITGA8	NM_003638.1	integrin subunit alpha 8 [Source:HGNC Symbol;Acc:HGNC:6144]
ITGA9	NM_002207.2	integrin subunit alpha 9 [Source:HGNC Symbol;Acc:HGNC:6145]
ITGB3	NM_000212.2	integrin subunit beta 3 [Source:HGNC Symbol;Acc:HGNC:6156]
ITGB4	NM_001005731.1	integrin subunit beta 4 [Source:HGNC Symbol;Acc:HGNC:6158]
ITGB6	NM_001282353.1	integrin subunit beta 6 [Source:HGNC Symbol;Acc:HGNC:6161]
ITGB7	NM_000889.1	integrin subunit beta 7 [Source:HGNC Symbol;Acc:HGNC:6162]
ITGB8	NM_002214.2	integrin subunit beta 8 [Source:HGNC Symbol;Acc:HGNC:6163]
JAG1	NM_000214.2	jagged canonical Notch ligand 1 [Source:HGNC Symbol;Acc:HGNC:6188]
JAG2	NM_145159.1	jagged canonical Notch ligand 2 [Source:HGNC Symbol;Acc:HGNC:6189]
JAK1	NM_002227.1	Janus kinase 1 [Source:HGNC Symbol;Acc:HGNC:6190]
JAK2	NM_004972.2	Janus kinase 2 [Source:HGNC Symbol;Acc:HGNC:6192]
JAK3	NM_000215.2	Janus kinase 3 [Source:HGNC Symbol;Acc:HGNC:6193]
JUN	NM_002228.3	Jun proto-oncogene, AP-1 transcription factor subunit [Source:HGNC Symbol;Acc:HGNC:6204]
KAT2B	NM_003884.3	lysine acetyltransferase 2B [Source:HGNC Symbol;Acc:HGNC:8638]
KDM5C	NM_004187.2	lysine demethylase 5C [Source:HGNC Symbol;Acc:HGNC:11114]
KDM6A	NM_021140.2	lysine demethylase 6A [Source:HGNC Symbol;Acc:HGNC:12637]
KIT	NM_000222.1	KIT proto-oncogene, receptor tyrosine kinase [Source:HGNC Symbol;Acc:HGNC:6342]
KITLG	NM_003994.4	KIT ligand [Source:HGNC Symbol;Acc:HGNC:6343]
KLF4	NM_004235.4	KLF transcription factor 4 [Source:HGNC Symbol;Acc:HGNC:6348]
KMT2C	NM_170606.2	lysine methyltransferase 2C [Source:HGNC Symbol;Acc:HGNC:13726]
KMT2D	NM_003482.3	lysine methyltransferase 2D [Source:HGNC Symbol;Acc:HGNC:7133]
KRAS	NM_004985.3	KRAS proto-oncogene, GTPase [Source:HGNC Symbol;Acc:HGNC:6407]
LAMA1	NM_005559.2	laminin subunit alpha 1 [Source:HGNC Symbol;Acc:HGNC:6481]
LAMA3	NM_000227.3	laminin subunit alpha 3 [Source:HGNC Symbol;Acc:HGNC:6483]
LAMA5	NM_005560.3	laminin subunit alpha 5 [Source:HGNC Symbol;Acc:HGNC:6485]
LAMB3	NM_000228.2	laminin subunit beta 3 [Source:HGNC Symbol;Acc:HGNC:6490]
LAMB4	NM_007356.2	laminin subunit beta 4 [Source:HGNC Symbol;Acc:HGNC:6491]
LAMC2	NM_005562.2	laminin subunit gamma 2 [Source:HGNC Symbol;Acc:HGNC:6493]
LAMC3	NM_006059.3	laminin subunit gamma 3 [Source:HGNC Symbol;Acc:HGNC:6494]
LAT	NM_001014987.1	linker for activation of T cells [Source:HGNC Symbol;Acc:HGNC:18874]
LEF1	NM_016269.3	lymphoid enhancer binding factor 1 [Source:HGNC Symbol;Acc:HGNC:6551]
LEFTY1	NM_020997.2	left-right determination factor 1 [Source:HGNC Symbol;Acc:HGNC:6552]
LEFTY2	NM_003240.2	left-right determination factor 2 [Source:HGNC Symbol;Acc:HGNC:3122]
LEP	NM_000230.2	leptin [Source:HGNC Symbol;Acc:HGNC:6553]
LEPR	NM_001003679.1	leptin receptor [Source:HGNC Symbol;Acc:HGNC:6554]
LFNG	NM_001040168.1	LFNG O-fucosylpeptide 3-beta-N-acetylglucosaminyltransferase [Source:HGNC Symbol;Acc:HGNC:6560]
LIF	NM_002309.3	LIF interleukin 6 family cytokine [Source:HGNC Symbol;Acc:HGNC:6596]
LIFR	NM_002310.3	LIF receptor subunit alpha [Source:HGNC Symbol;Acc:HGNC:6597]
LIG4	NM_002312.3	DNA ligase 4 [Source:HGNC Symbol;Acc:HGNC:6601]
LRP2	NM_004525.2	LDL receptor related protein 2 [Source:HGNC Symbol;Acc:HGNC:6694]
LTBP1	NM_000627.3	latent transforming growth factor beta binding protein 1 [Source:HGNC Symbol;Acc:HGNC:6714]
MACC1	NM_182762.3	MET transcriptional regulator MACC1 [Source:HGNC Symbol;Acc:HGNC:30215]
MAD2L2	NM_001127325.1	mitotic arrest deficient 2 like 2 [Source:HGNC Symbol;Acc:HGNC:6764]
MAML2	NM_032427.1	mastermind like transcriptional coactivator 2 [Source:HGNC Symbol;Acc:HGNC:16259]
MAP2K1	NM_002755.2	mitogen-activated protein kinase kinase 1 [Source:HGNC Symbol;Acc:HGNC:6840]
MAP2K2	NM_030662.2	mitogen-activated protein kinase kinase 2 [Source:HGNC Symbol;Acc:HGNC:6842]
MAP2K4	NM_003010.2	mitogen-activated protein kinase kinase 4 [Source:HGNC Symbol;Acc:HGNC:6844]
MAP2K6	NM_002758.3	mitogen-activated protein kinase kinase 6 [Source:HGNC Symbol;Acc:HGNC:6846]
MAP3K1	NM_005921.1	mitogen-activated protein kinase kinase kinase 1 [Source:HGNC Symbol;Acc:HGNC:6848]
MAP3K12	NM_006301.2	mitogen-activated protein kinase kinase kinase 12 [Source:HGNC Symbol;Acc:HGNC:6851]
MAP3K13	NM_004721.3	mitogen-activated protein kinase kinase kinase 13 [Source:HGNC Symbol;Acc:HGNC:6852]
MAP3K14	NM_003954.1	mitogen-activated protein kinase kinase kinase 14 [Source:HGNC Symbol;Acc:HGNC:6853]
MAP3K5	NM_005923.3	mitogen-activated protein kinase kinase kinase 5 [Source:HGNC Symbol;Acc:HGNC:6857]
MAP3K8	NM_005204.2	mitogen-activated protein kinase kinase kinase 8 [Source:HGNC Symbol;Acc:HGNC:6860]
MAPK1	NM_138957.2	mitogen-activated protein kinase 1 [Source:HGNC Symbol;Acc:HGNC:6871]
MAPK10	NM_002753.2	mitogen-activated protein kinase 10 [Source:HGNC Symbol;Acc:HGNC:6872]
MAPK12	NM_002969.3	mitogen-activated protein kinase 12 [Source:HGNC Symbol;Acc:HGNC:6874]
MAPK3	NM_001040056.1	mitogen-activated protein kinase 3 [Source:HGNC Symbol;Acc:HGNC:6877]
MAPK8	NM_002750.2	mitogen-activated protein kinase 8 [Source:HGNC Symbol;Acc:HGNC:6881]
MAPK8IP1	NM_005456.2	mitogen-activated protein kinase 8 interacting protein 1 [Source:HGNC Symbol;Acc:HGNC:6882]
MAPK8IP2	NM_012324.2	mitogen-activated protein kinase 8 interacting protein 2 [Source:HGNC Symbol;Acc:HGNC:6883]
MAPK9	NM_139068.2	mitogen-activated protein kinase 9 [Source:HGNC Symbol;Acc:HGNC:6886]
MAPT	NM_016834.3	microtubule associated protein tau [Source:HGNC Symbol;Acc:HGNC:6893]
MCM2	NM_004526.2	minichromosome maintenance complex component 2 [Source:HGNC Symbol;Acc:HGNC:6944]
MCM4	NM_182746.1	minichromosome maintenance complex component 4 [Source:HGNC Symbol;Acc:HGNC:6947]
MCM5	NM_006739.3	minichromosome maintenance complex component 5 [Source:HGNC Symbol;Acc:HGNC:6948]
MCM7	NM_182776.1	minichromosome maintenance complex component 7 [Source:HGNC Symbol;Acc:HGNC:6950]
MDC1	NM_014641.2	mediator of DNA damage checkpoint 1 [Source:HGNC Symbol;Acc:HGNC:21163]
MDM2	NM_006878.2	MDM2 proto-oncogene [Source:HGNC Symbol;Acc:HGNC:6973]
MECOM	NM_005241.2	MDS1 and EVI1 complex locus [Source:HGNC Symbol;Acc:HGNC:3498]
MED12	NM_005120.2	mediator complex subunit 12 [Source:HGNC Symbol;Acc:HGNC:11957]
MEN1	NM_130802.2	menin 1 [Source:HGNC Symbol;Acc:HGNC:7010]
MET	NM_000245.2	MET proto-oncogene, receptor tyrosine kinase [Source:HGNC Symbol;Acc:HGNC:7029]
MFNG	NM_002405.2	MFNG O-fucosylpeptide 3-beta-N-acetylglucosaminyltransferase [Source:HGNC Symbol;Acc:HGNC:7038]
MGMT	NM_002412.3	O-6-methylguanine-DNA methyltransferase [Source:HGNC Symbol;Acc:HGNC:7059]
MLF1	NM_022443.3	myeloid leukemia factor 1 [Source:HGNC Symbol;Acc:HGNC:7125]
MLH1	NM_000249.2	mutL homolog 1 [Source:HGNC Symbol;Acc:HGNC:7127]
MLLT3	NM_004529.2	MLLT3 super elongation complex subunit [Source:HGNC Symbol;Acc:HGNC:7136]
MLLT4	NM_005936.2	myeloid/lymphoid or mixed-lineage leukemia; translocated to, 4 [Source:HGNC Symbol;Acc:HGNC:7137]
MMP3	NM_002422.3	matrix metallopeptidase 3 [Source:HGNC Symbol;Acc:HGNC:7173]
MMP7	NM_002423.3	matrix metallopeptidase 7 [Source:HGNC Symbol;Acc:HGNC:7174]
MMP9	NM_004994.2	matrix metallopeptidase 9 [Source:HGNC Symbol;Acc:HGNC:7176]
MNAT1	NM_002431.2	MNAT1 component of CDK activating kinase [Source:HGNC Symbol;Acc:HGNC:7181]
MPL	NM_005373.2	MPL proto-oncogene, thrombopoietin receptor [Source:HGNC Symbol;Acc:HGNC:7217]
MPO	NM_000250.1	myeloperoxidase [Source:HGNC Symbol;Acc:HGNC:7218]
MRPS5	NM_031902.3	mitochondrial ribosomal protein S5 [Source:HGNC Symbol;Acc:HGNC:14498]
MSH2	NM_000251.1	mutS homolog 2 [Source:HGNC Symbol;Acc:HGNC:7325]
MSH6	NM_000179.1	mutS homolog 6 [Source:HGNC Symbol;Acc:HGNC:7329]
MTMR14	NM_022485.3	myotubularin related protein 14 [Source:HGNC Symbol;Acc:HGNC:26190]
MTOR	NM_004958.2	mechanistic target of rapamycin kinase [Source:HGNC Symbol;Acc:HGNC:3942]
MUTYH	NM_012222.2	mutY DNA glycosylase [Source:HGNC Symbol;Acc:HGNC:7527]
MYB	NM_005375.2	MYB proto-oncogene, transcription factor [Source:HGNC Symbol;Acc:HGNC:7545]
MYC	NM_002467.3	MYC proto-oncogene, bHLH transcription factor [Source:HGNC Symbol;Acc:HGNC:7553]
MYCN	NM_005378.4	MYCN proto-oncogene, bHLH transcription factor [Source:HGNC Symbol;Acc:HGNC:7559]
MYD88	NM_002468.3	MYD88 innate immune signal transduction adaptor [Source:HGNC Symbol;Acc:HGNC:7562]
NASP	NM_172164.1	nuclear autoantigenic sperm protein [Source:HGNC Symbol;Acc:HGNC:7644]
NBN	NM_001024688.1	nibrin [Source:HGNC Symbol;Acc:HGNC:7652]
NCOR1	NM_006311.3	nuclear receptor corepressor 1 [Source:HGNC Symbol;Acc:HGNC:7672]
NF1	NM_000267.2	neurofibromin 1 [Source:HGNC Symbol;Acc:HGNC:7765]
NF2	NM_181828.2	NF2, moesin-ezrin-radixin like (MERLIN) tumor suppressor [Source:HGNC Symbol;Acc:HGNC:7773]
NFATC1	NM_172389.1	nuclear factor of activated T cells 1 [Source:HGNC Symbol;Acc:HGNC:7775]
NFE2L2	NM_006164.3	NFE2 like bZIP transcription factor 2 [Source:HGNC Symbol;Acc:HGNC:7782]
NFIL3	NM_005384.2	nuclear factor, interleukin 3 regulated [Source:HGNC Symbol;Acc:HGNC:7787]
NFKB1	NM_003998.2	nuclear factor kappa B subunit 1 [Source:HGNC Symbol;Acc:HGNC:7794]
NFKBIA	NM_020529.1	NFKB inhibitor alpha [Source:HGNC Symbol;Acc:HGNC:7797]
NFKBIZ	NM_001005474.1	NFKB inhibitor zeta [Source:HGNC Symbol;Acc:HGNC:29805]
NGF	NM_002506.2	nerve growth factor [Source:HGNC Symbol;Acc:HGNC:7808]
NGFR	NM_002507.1	nerve growth factor receptor [Source:HGNC Symbol;Acc:HGNC:7809]
NKD1	NM_033119.3	NKD inhibitor of WNT signaling pathway 1 [Source:HGNC Symbol;Acc:HGNC:17045]
NODAL	NM_018055.3	nodal growth differentiation factor [Source:HGNC Symbol;Acc:HGNC:7865]
NOG	NM_005450.4	noggin [Source:HGNC Symbol;Acc:HGNC:7866]
NOL7	NM_016167.3	nucleolar protein 7 [Source:HGNC Symbol;Acc:HGNC:21040]
NONO	NM_007363.4	non-POU domain containing octamer binding [Source:HGNC Symbol;Acc:HGNC:7871]
NOS3	NM_000603.4	nitric oxide synthase 3 [Source:HGNC Symbol;Acc:HGNC:7876]
NOTCH1	NM_017617.3	notch receptor 1 [Source:HGNC Symbol;Acc:HGNC:7881]
NOTCH2	NM_024408.3	notch receptor 2 [Source:HGNC Symbol;Acc:HGNC:7882]
NOTCH3	NM_000435.2	notch receptor 3 [Source:HGNC Symbol;Acc:HGNC:7883]
NPAS2	NM_002518.3	neuronal PAS domain protein 2 [Source:HGNC Symbol;Acc:HGNC:7895]
NPM1	NM_002520.5	nucleophosmin 1 [Source:HGNC Symbol;Acc:HGNC:7910]
NPM2	NM_182795.1	nucleophosmin/nucleoplasmin 2 [Source:HGNC Symbol;Acc:HGNC:7930]
NR1D1	NM_021724.3	nuclear receptor subfamily 1 group D member 1 [Source:HGNC Symbol;Acc:HGNC:7962]
NR1D2	NM_001145425.1	nuclear receptor subfamily 1 group D member 2 [Source:HGNC Symbol;Acc:HGNC:7963]
NR1I3	NM_005122.3	nuclear receptor subfamily 1 group I member 3 [Source:HGNC Symbol;Acc:HGNC:7969]
NR4A1	NM_173157.1	nuclear receptor subfamily 4 group A member 1 [Source:HGNC Symbol;Acc:HGNC:7980]
NR4A3	NM_173198.1	nuclear receptor subfamily 4 group A member 3 [Source:HGNC Symbol;Acc:HGNC:7982]
NRAS	NM_002524.3	NRAS proto-oncogene, GTPase [Source:HGNC Symbol;Acc:HGNC:7989]
NSD1	NM_022455.4	nuclear receptor binding SET domain protein 1 [Source:HGNC Symbol;Acc:HGNC:14234]
NTF3	NM_002527.4	neurotrophin 3 [Source:HGNC Symbol;Acc:HGNC:8023]
NTHL1	NM_002528.5	nth like DNA glycosylase 1 [Source:HGNC Symbol;Acc:HGNC:8028]
NTRK1	NM_001012331.1	neurotrophic receptor tyrosine kinase 1 [Source:HGNC Symbol;Acc:HGNC:8031]
NTRK2	NM_001007097.1	neurotrophic receptor tyrosine kinase 2 [Source:HGNC Symbol;Acc:HGNC:8032]
NUBP1	NM_001278506.1	NUBP iron-sulfur cluster assembly factor 1, cytosolic [Source:HGNC Symbol;Acc:HGNC:8041]
NUMBL	NM_004756.3	NUMB like endocytic adaptor protein [Source:HGNC Symbol;Acc:HGNC:8061]
NUPR1	NM_001042483.1	nuclear protein 1, transcriptional regulator [Source:HGNC Symbol;Acc:HGNC:29990]
OSM	NM_020530.3	oncostatin M [Source:HGNC Symbol;Acc:HGNC:8506]
PAK3	NM_002578.2	p21 (RAC1) activated kinase 3 [Source:HGNC Symbol;Acc:HGNC:8592]
PAK6	NM_020168.5	p21 (RAC1) activated kinase 6 [Source:HGNC Symbol;Acc:HGNC:16061]
PAK7	NM_177990.1	p21 (RAC1) activated kinase 7 [Source:HGNC Symbol;Acc:HGNC:15916]
PARP1	NM_001618.3	poly(ADP-ribose) polymerase 1 [Source:HGNC Symbol;Acc:HGNC:270]
PAX3	NM_013942.3	paired box 3 [Source:HGNC Symbol;Acc:HGNC:8617]
PAX5	NM_016734.1	paired box 5 [Source:HGNC Symbol;Acc:HGNC:8619]
PAX8	NM_013953.3	paired box 8 [Source:HGNC Symbol;Acc:HGNC:8622]
PBRM1	NM_181042.3	polybromo 1 [Source:HGNC Symbol;Acc:HGNC:30064]
PBX1	NM_002585.2	PBX homeobox 1 [Source:HGNC Symbol;Acc:HGNC:8632]
PBX3	NM_006195.5	PBX homeobox 3 [Source:HGNC Symbol;Acc:HGNC:8634]
PCK1	NM_002591.2	phosphoenolpyruvate carboxykinase 1 [Source:HGNC Symbol;Acc:HGNC:8724]
PCNA	NM_002592.2	proliferating cell nuclear antigen [Source:HGNC Symbol;Acc:HGNC:8729]
PDGFA	NM_002607.5	platelet derived growth factor subunit A [Source:HGNC Symbol;Acc:HGNC:8799]
PDGFB	NM_033016.2	platelet derived growth factor subunit B [Source:HGNC Symbol;Acc:HGNC:8800]
PDGFC	NM_016205.1	platelet derived growth factor C [Source:HGNC Symbol;Acc:HGNC:8801]
PDGFD	NM_025208.4	platelet derived growth factor D [Source:HGNC Symbol;Acc:HGNC:30620]
PDGFRA	NM_006206.3	platelet derived growth factor receptor alpha [Source:HGNC Symbol;Acc:HGNC:8803]
PDGFRB	NM_002609.3	platelet derived growth factor receptor beta [Source:HGNC Symbol;Acc:HGNC:8804]
PDHB	NM_000925.3	pyruvate dehydrogenase E1 subunit beta [Source:HGNC Symbol;Acc:HGNC:8808]
PER1	NM_002616.2	period circadian regulator 1 [Source:HGNC Symbol;Acc:HGNC:8845]
PER2	NM_022817.2	period circadian regulator 2 [Source:HGNC Symbol;Acc:HGNC:8846]
PER3	NM_016831.1	period circadian regulator 3 [Source:HGNC Symbol;Acc:HGNC:8847]
PGF	NM_002632.5	placental growth factor [Source:HGNC Symbol;Acc:HGNC:8893]
PHF6	NM_032335.3	PHD finger protein 6 [Source:HGNC Symbol;Acc:HGNC:18145]
PIAS1	NM_016166.1	protein inhibitor of activated STAT 1 [Source:HGNC Symbol;Acc:HGNC:2752]
PIK3CA	NM_006218.2	phosphatidylinositol-4,5-bisphosphate 3-kinase catalytic subunit alpha [Source:HGNC Symbol;Acc:HGNC:8975]
PIK3CB	NM_006219.1	phosphatidylinositol-4,5-bisphosphate 3-kinase catalytic subunit beta [Source:HGNC Symbol;Acc:HGNC:8976]
PIK3CD	NM_005026.3	phosphatidylinositol-4,5-bisphosphate 3-kinase catalytic subunit delta [Source:HGNC Symbol;Acc:HGNC:8977]
PIK3CG	NM_002649.2	phosphatidylinositol-4,5-bisphosphate 3-kinase catalytic subunit gamma [Source:HGNC Symbol;Acc:HGNC:8978]
PIK3R1	NM_181504.2	phosphoinositide-3-kinase regulatory subunit 1 [Source:HGNC Symbol;Acc:HGNC:8979]
PIK3R2	NM_005027.2	phosphoinositide-3-kinase regulatory subunit 2 [Source:HGNC Symbol;Acc:HGNC:8980]
PIK3R3	NM_003629.3	phosphoinositide-3-kinase regulatory subunit 3 [Source:HGNC Symbol;Acc:HGNC:8981]
PIK3R4	NM_014602.1	phosphoinositide-3-kinase regulatory subunit 4 [Source:HGNC Symbol;Acc:HGNC:8982]
PIK3R5	NM_001142633.1	phosphoinositide-3-kinase regulatory subunit 5 [Source:HGNC Symbol;Acc:HGNC:30035]
PIM1	NM_002648.2	Pim-1 proto-oncogene, serine/threonine kinase [Source:HGNC Symbol;Acc:HGNC:8986]
PITX2	NM_000325.5	paired like homeodomain 2 [Source:HGNC Symbol;Acc:HGNC:9005]
PKMYT1	NM_004203.3	protein kinase, membrane associated tyrosine/threonine 1 [Source:HGNC Symbol;Acc:HGNC:29650]
PLA1A	NM_015900.2	phospholipase A1 member A [Source:HGNC Symbol;Acc:HGNC:17661]
PLA2G10	NM_003561.1	phospholipase A2 group X [Source:HGNC Symbol;Acc:HGNC:9029]
PLA2G2A	NM_000300.2	phospholipase A2 group IIA [Source:HGNC Symbol;Acc:HGNC:9031]
PLA2G3	NM_015715.3	phospholipase A2 group III [Source:HGNC Symbol;Acc:HGNC:17934]
PLA2G4A	NM_024420.2	phospholipase A2 group IVA [Source:HGNC Symbol;Acc:HGNC:9035]
PLA2G4C	NM_003706.2	phospholipase A2 group IVC [Source:HGNC Symbol;Acc:HGNC:9037]
PLA2G4E	NM_001206670.1	phospholipase A2 group IVE [Source:HGNC Symbol;Acc:HGNC:24791]
PLA2G4F	NM_213600.2	phospholipase A2 group IVF [Source:HGNC Symbol;Acc:HGNC:27396]
PLA2G5	NM_000929.2	phospholipase A2 group V [Source:HGNC Symbol;Acc:HGNC:9038]
PLAT	NM_000931.2	plasminogen activator, tissue type [Source:HGNC Symbol;Acc:HGNC:9051]
PLAU	NM_002658.2	plasminogen activator, urokinase [Source:HGNC Symbol;Acc:HGNC:9052]
PLCB1	NM_182734.1	phospholipase C beta 1 [Source:HGNC Symbol;Acc:HGNC:15917]
PLCB4	NM_000933.3	phospholipase C beta 4 [Source:HGNC Symbol;Acc:HGNC:9059]
PLCE1	NM_001165979.1	phospholipase C epsilon 1 [Source:HGNC Symbol;Acc:HGNC:17175]
PLCG2	NM_002661.2	phospholipase C gamma 2 [Source:HGNC Symbol;Acc:HGNC:9066]
PLD1	NM_002662.3	phospholipase D1 [Source:HGNC Symbol;Acc:HGNC:9067]
PML	NM_002675.3	PML nuclear body scaffold [Source:HGNC Symbol;Acc:HGNC:9113]
POLB	NM_002690.1	DNA polymerase beta [Source:HGNC Symbol;Acc:HGNC:9174]
POLD1	NM_002691.2	DNA polymerase delta 1, catalytic subunit [Source:HGNC Symbol;Acc:HGNC:9175]
POLD4	NM_021173.2	DNA polymerase delta 4, accessory subunit [Source:HGNC Symbol;Acc:HGNC:14106]
POLE2	NM_002692.2	DNA polymerase epsilon 2, accessory subunit [Source:HGNC Symbol;Acc:HGNC:9178]
POLR2D	NM_004805.3	RNA polymerase II subunit D [Source:HGNC Symbol;Acc:HGNC:9191]
POLR2H	NM_001278698.1	RNA polymerase II, I and III subunit H [Source:HGNC Symbol;Acc:HGNC:9195]
POLR2J	NM_006234.4	RNA polymerase II subunit J [Source:HGNC Symbol;Acc:HGNC:9197]
PPARA	NM_001001928.2	peroxisome proliferator activated receptor alpha [Source:HGNC Symbol;Acc:HGNC:9232]
PPARG	NM_015869.3	peroxisome proliferator activated receptor gamma [Source:HGNC Symbol;Acc:HGNC:9236]
PPARGC1A	NM_013261.3	PPARG coactivator 1 alpha [Source:HGNC Symbol;Acc:HGNC:9237]
PPP2CB	NM_001009552.1	protein phosphatase 2 catalytic subunit beta [Source:HGNC Symbol;Acc:HGNC:9300]
PPP2R1A	NM_014225.3	protein phosphatase 2 scaffold subunit Aalpha [Source:HGNC Symbol;Acc:HGNC:9302]
PPP2R2B	NM_181676.2	protein phosphatase 2 regulatory subunit Bbeta [Source:HGNC Symbol;Acc:HGNC:9305]
PPP2R2C	NM_181876.2	protein phosphatase 2 regulatory subunit Bgamma [Source:HGNC Symbol;Acc:HGNC:9306]
PPP3CA	NM_000944.4	protein phosphatase 3 catalytic subunit alpha [Source:HGNC Symbol;Acc:HGNC:9314]
PPP3CB	NM_001142354.1	protein phosphatase 3 catalytic subunit beta [Source:HGNC Symbol;Acc:HGNC:9315]
PPP3CC	NM_005605.3	protein phosphatase 3 catalytic subunit gamma [Source:HGNC Symbol;Acc:HGNC:9316]
PPP3R1	NM_000945.3	protein phosphatase 3 regulatory subunit B, alpha [Source:HGNC Symbol;Acc:HGNC:9317]
PPP3R2	NM_147180.2	protein phosphatase 3 regulatory subunit B, beta [Source:HGNC Symbol;Acc:HGNC:9318]
PRDM1	NM_182907.1	PR/SET domain 1 [Source:HGNC Symbol;Acc:HGNC:9346]
PRKAA2	NM_006252.2	protein kinase AMP-activated catalytic subunit alpha 2 [Source:HGNC Symbol;Acc:HGNC:9377]
PRKACA	NM_002730.3	protein kinase cAMP-activated catalytic subunit alpha [Source:HGNC Symbol;Acc:HGNC:9380]
PRKACB	NM_182948.2	protein kinase cAMP-activated catalytic subunit beta [Source:HGNC Symbol;Acc:HGNC:9381]
PRKACG	NM_002732.2	protein kinase cAMP-activated catalytic subunit gamma [Source:HGNC Symbol;Acc:HGNC:9382]
PRKAR1B	NM_001164759.1	protein kinase cAMP-dependent type I regulatory subunit beta [Source:HGNC Symbol;Acc:HGNC:9390]
PRKAR2A	NM_004157.2	protein kinase cAMP-dependent type II regulatory subunit alpha [Source:HGNC Symbol;Acc:HGNC:9391]
PRKAR2B	NM_002736.2	protein kinase cAMP-dependent type II regulatory subunit beta [Source:HGNC Symbol;Acc:HGNC:9392]
PRKCA	NM_002737.2	protein kinase C alpha [Source:HGNC Symbol;Acc:HGNC:9393]
PRKCB	NM_212535.1	protein kinase C beta [Source:HGNC Symbol;Acc:HGNC:9395]
PRKCG	NM_002739.3	protein kinase C gamma [Source:HGNC Symbol;Acc:HGNC:9402]
PRKDC	NM_006904.6	protein kinase, DNA-activated, catalytic subunit [Source:HGNC Symbol;Acc:HGNC:9413]
PRKX	NM_005044.1	protein kinase cAMP-dependent X-linked catalytic subunit [Source:HGNC Symbol;Acc:HGNC:9441]
PRL	NM_000948.3	prolactin [Source:HGNC Symbol;Acc:HGNC:9445]
PRLR	NM_001204318.1	prolactin receptor [Source:HGNC Symbol;Acc:HGNC:9446]
PRMT8	NM_019854.3	protein arginine methyltransferase 8 [Source:HGNC Symbol;Acc:HGNC:5188]
PROM1	NM_006017.1	prominin 1 [Source:HGNC Symbol;Acc:HGNC:9454]
PRPF38A	NM_032864.3	pre-mRNA processing factor 38A [Source:HGNC Symbol;Acc:HGNC:25930]
PTCH1	NM_000264.3	patched 1 [Source:HGNC Symbol;Acc:HGNC:9585]
PTCRA	NM_138296.2	pre T cell antigen receptor alpha [Source:HGNC Symbol;Acc:HGNC:21290]
PTEN	NM_000314.3	phosphatase and tensin homolog [Source:HGNC Symbol;Acc:HGNC:9588]
PTPN11	NM_002834.3	protein tyrosine phosphatase non-receptor type 11 [Source:HGNC Symbol;Acc:HGNC:9644]
PTPN5	NM_001039970.1	protein tyrosine phosphatase non-receptor type 5 [Source:HGNC Symbol;Acc:HGNC:9657]
PTPRR	NM_001207015.1	protein tyrosine phosphatase receptor type R [Source:HGNC Symbol;Acc:HGNC:9680]
PTTG2	NM_006607.2	pituitary tumor-transforming 2 [Source:HGNC Symbol;Acc:HGNC:9691]
RAC1	NM_198829.1	Rac family small GTPase 1 [Source:HGNC Symbol;Acc:HGNC:9801]
RAC2	NM_002872.3	Rac family small GTPase 2 [Source:HGNC Symbol;Acc:HGNC:9802]
RAC3	NM_005052.2	Rac family small GTPase 3 [Source:HGNC Symbol;Acc:HGNC:9803]
RAD21	NM_006265.2	RAD21 cohesin complex component [Source:HGNC Symbol;Acc:HGNC:9811]
RAD50	NM_005732.2	RAD50 double strand break repair protein [Source:HGNC Symbol;Acc:HGNC:9816]
RAD51	NM_133487.2	RAD51 recombinase [Source:HGNC Symbol;Acc:HGNC:9817]
RAD52	NM_134424.2	RAD52 homolog, DNA repair protein [Source:HGNC Symbol;Acc:HGNC:9824]
RAF1	NM_002880.2	Raf-1 proto-oncogene, serine/threonine kinase [Source:HGNC Symbol;Acc:HGNC:9829]
RASA4	NM_001079877.2	RAS p21 protein activator 4 [Source:HGNC Symbol;Acc:HGNC:23181]
RASAL1	NM_004658.1	RAS protein activator like 1 [Source:HGNC Symbol;Acc:HGNC:9873]
RASGRF1	NM_153815.2	Ras protein specific guanine nucleotide releasing factor 1 [Source:HGNC Symbol;Acc:HGNC:9875]
RASGRF2	NM_006909.1	Ras protein specific guanine nucleotide releasing factor 2 [Source:HGNC Symbol;Acc:HGNC:9876]
RASGRP1	NM_005739.3	RAS guanyl releasing protein 1 [Source:HGNC Symbol;Acc:HGNC:9878]
RASGRP2	NM_001098670.1	RAS guanyl releasing protein 2 [Source:HGNC Symbol;Acc:HGNC:9879]
RB1	NM_000321.1	RB transcriptional corepressor 1 [Source:HGNC Symbol;Acc:HGNC:9884]
RBM45	NM_152945.2	RNA binding motif protein 45 [Source:HGNC Symbol;Acc:HGNC:24468]
RBX1	NM_014248.2	ring-box 1 [Source:HGNC Symbol;Acc:HGNC:9928]
RELA	NM_021975.3	RELA proto-oncogene, NF-kB subunit [Source:HGNC Symbol;Acc:HGNC:9955]
RELN	NM_005045.2	reelin [Source:HGNC Symbol;Acc:HGNC:9957]
RET	NM_020630.4	ret proto-oncogene [Source:HGNC Symbol;Acc:HGNC:9967]
RFC3	NM_002915.3	replication factor C subunit 3 [Source:HGNC Symbol;Acc:HGNC:9971]
RFC4	NM_181573.2	replication factor C subunit 4 [Source:HGNC Symbol;Acc:HGNC:9972]
RHOA	NM_001664.2	ras homolog family member A [Source:HGNC Symbol;Acc:HGNC:667]
RIN1	NM_004292.2	Ras and Rab interactor 1 [Source:HGNC Symbol;Acc:HGNC:18749]
RNF43	NM_017763.4	ring finger protein 43 [Source:HGNC Symbol;Acc:HGNC:18505]
RORA	NM_134261.2	RAR related orphan receptor A [Source:HGNC Symbol;Acc:HGNC:10258]
RORB	NM_006914.3	RAR related orphan receptor B [Source:HGNC Symbol;Acc:HGNC:10259]
RORC	NM_001001523.1	RAR related orphan receptor C [Source:HGNC Symbol;Acc:HGNC:10260]
RPA3	NM_002947.3	replication protein A3 [Source:HGNC Symbol;Acc:HGNC:10291]
RPS27A	NM_002954.5	ribosomal protein S27a [Source:HGNC Symbol;Acc:HGNC:10417]
RPS6KA5	NM_004755.2	ribosomal protein S6 kinase A5 [Source:HGNC Symbol;Acc:HGNC:10434]
RPS6KA6	NM_014496.1	ribosomal protein S6 kinase A6 [Source:HGNC Symbol;Acc:HGNC:10435]
RRAS2	NM_001102669.2	RAS related 2 [Source:HGNC Symbol;Acc:HGNC:17271]
RUNX1	NM_001754.4	RUNX family transcription factor 1 [Source:HGNC Symbol;Acc:HGNC:10471]
RUNX1T1	NM_004349.2	RUNX1 partner transcriptional co-repressor 1 [Source:HGNC Symbol;Acc:HGNC:1535]
RXRG	NM_006917.3	retinoid X receptor gamma [Source:HGNC Symbol;Acc:HGNC:10479]
SAP130	NM_024545.3	Sin3A associated protein 130 [Source:HGNC Symbol;Acc:HGNC:29813]
SETBP1	NM_015559.2	SET binding protein 1 [Source:HGNC Symbol;Acc:HGNC:15573]
SETD2	NM_014159.6	SET domain containing 2, histone lysine methyltransferase [Source:HGNC Symbol;Acc:HGNC:18420]
SF3A3	NM_006802.2	splicing factor 3a subunit 3 [Source:HGNC Symbol;Acc:HGNC:10767]
SF3B1	NM_001005526.1	splicing factor 3b subunit 1 [Source:HGNC Symbol;Acc:HGNC:10768]
SFN	NM_006142.3	stratifin [Source:HGNC Symbol;Acc:HGNC:10773]
SFRP1	NM_003012.3	secreted frizzled related protein 1 [Source:HGNC Symbol;Acc:HGNC:10776]
SFRP2	NM_003013.2	secreted frizzled related protein 2 [Source:HGNC Symbol;Acc:HGNC:10777]
SFRP4	NM_003014.2	secreted frizzled related protein 4 [Source:HGNC Symbol;Acc:HGNC:10778]
SGK2	NM_170693.1	serum/glucocorticoid regulated kinase 2 [Source:HGNC Symbol;Acc:HGNC:13900]
SHC1	NM_183001.4	SHC adaptor protein 1 [Source:HGNC Symbol;Acc:HGNC:10840]
SHC2	NM_012435.2	SHC adaptor protein 2 [Source:HGNC Symbol;Acc:HGNC:29869]
SHC3	NM_016848.5	SHC adaptor protein 3 [Source:HGNC Symbol;Acc:HGNC:18181]
SHC4	NM_203349.2	SHC adaptor protein 4 [Source:HGNC Symbol;Acc:HGNC:16743]
SIN3A	NM_015477.1	SIN3 transcription regulator family member A [Source:HGNC Symbol;Acc:HGNC:19353]
SIRT1	NM_012238.4	sirtuin 1 [Source:HGNC Symbol;Acc:HGNC:14929]
SIRT4	NM_012240.1	sirtuin 4 [Source:HGNC Symbol;Acc:HGNC:14932]
SIX1	NM_005982.3	SIX homeobox 1 [Source:HGNC Symbol;Acc:HGNC:10887]
SKP1	NM_170679.2	S-phase kinase associated protein 1 [Source:HGNC Symbol;Acc:HGNC:10899]
SKP2	NM_005983.2	S-phase kinase associated protein 2 [Source:HGNC Symbol;Acc:HGNC:10901]
SLC4A1AP	NM_018158.2	solute carrier family 4 member 1 adaptor protein [Source:HGNC Symbol;Acc:HGNC:13813]
SMAD2	NM_001003652.1	SMAD family member 2 [Source:HGNC Symbol;Acc:HGNC:6768]
SMAD3	NM_005902.3	SMAD family member 3 [Source:HGNC Symbol;Acc:HGNC:6769]
SMAD4	NM_005359.3	SMAD family member 4 [Source:HGNC Symbol;Acc:HGNC:6770]
SMAD9	NM_005905.2	SMAD family member 9 [Source:HGNC Symbol;Acc:HGNC:6774]
SMARCA4	NM_003072.3	SWI/SNF related, matrix associated, actin dependent regulator of chromatin, subfamily a, member 4 [Source:HGNC Symbol;Acc:HGNC:11100]
SMARCB1	NM_003073.3	SWI/SNF related, matrix associated, actin dependent regulator of chromatin, subfamily b, member 1 [Source:HGNC Symbol;Acc:HGNC:11103]
SMC1A	NM_006306.2	structural maintenance of chromosomes 1A [Source:HGNC Symbol;Acc:HGNC:11111]
SMC1B	NM_148674.3	structural maintenance of chromosomes 1B [Source:HGNC Symbol;Acc:HGNC:11112]
SMC3	NM_005445.3	structural maintenance of chromosomes 3 [Source:HGNC Symbol;Acc:HGNC:2468]
SMO	NM_005631.3	smoothened, frizzled class receptor [Source:HGNC Symbol;Acc:HGNC:11119]
SNCA	NM_000345.3	synuclein alpha [Source:HGNC Symbol;Acc:HGNC:11138]
SOCS1	NM_003745.1	suppressor of cytokine signaling 1 [Source:HGNC Symbol;Acc:HGNC:19383]
SOCS2	NM_003877.3	suppressor of cytokine signaling 2 [Source:HGNC Symbol;Acc:HGNC:19382]
SOCS3	NM_003955.3	suppressor of cytokine signaling 3 [Source:HGNC Symbol;Acc:HGNC:19391]
SOS1	NM_005633.2	SOS Ras/Rac guanine nucleotide exchange factor 1 [Source:HGNC Symbol;Acc:HGNC:11187]
SOS2	NM_006939.2	SOS Ras/Rho guanine nucleotide exchange factor 2 [Source:HGNC Symbol;Acc:HGNC:11188]
SOST	NM_025237.2	sclerostin [Source:HGNC Symbol;Acc:HGNC:13771]
SOX17	NM_022454.3	SRY-box transcription factor 17 [Source:HGNC Symbol;Acc:HGNC:18122]
SOX9	NM_000346.2	SRY-box transcription factor 9 [Source:HGNC Symbol;Acc:HGNC:11204]
SP1	NM_003109.1	Sp1 transcription factor [Source:HGNC Symbol;Acc:HGNC:11205]
SPOP	NM_001007226.1	speckle type BTB/POZ protein [Source:HGNC Symbol;Acc:HGNC:11254]
SPP1	NM_000582.2	secreted phosphoprotein 1 [Source:HGNC Symbol;Acc:HGNC:11255]
SPRY1	NM_005841.1	sprouty RTK signaling antagonist 1 [Source:HGNC Symbol;Acc:HGNC:11269]
SPRY2	NM_005842.2	sprouty RTK signaling antagonist 2 [Source:HGNC Symbol;Acc:HGNC:11270]
SPRY4	NM_030964.3	sprouty RTK signaling antagonist 4 [Source:HGNC Symbol;Acc:HGNC:15533]
SRSF2	NM_003016.3	serine and arginine rich splicing factor 2 [Source:HGNC Symbol;Acc:HGNC:10783]
SSX1	NM_005635.2	SSX family member 1 [Source:HGNC Symbol;Acc:HGNC:11335]
STAG2	NM_001042749.1	STAG2 cohesin complex component [Source:HGNC Symbol;Acc:HGNC:11355]
STAT1	NM_007315.2	signal transducer and activator of transcription 1 [Source:HGNC Symbol;Acc:HGNC:11362]
STAT3	NM_139276.2	signal transducer and activator of transcription 3 [Source:HGNC Symbol;Acc:HGNC:11364]
STAT4	NM_003151.2	signal transducer and activator of transcription 4 [Source:HGNC Symbol;Acc:HGNC:11365]
STK11	NM_000455.4	serine/threonine kinase 11 [Source:HGNC Symbol;Acc:HGNC:11389]
STMN1	NM_203401.1	stathmin 1 [Source:HGNC Symbol;Acc:HGNC:6510]
SUV39H2	NM_024670.3	SUV39H2 histone lysine methyltransferase [Source:HGNC Symbol;Acc:HGNC:17287]
SYK	NM_003177.3	spleen associated tyrosine kinase [Source:HGNC Symbol;Acc:HGNC:11491]
TBL1XR1	NM_024665.4	TBL1X/Y related 1 [Source:HGNC Symbol;Acc:HGNC:29529]
TCF3	NM_003200.2	transcription factor 3 [Source:HGNC Symbol;Acc:HGNC:11633]
TCF7L1	NM_031283.1	transcription factor 7 like 1 [Source:HGNC Symbol;Acc:HGNC:11640]
TCL1B	NM_004918.2	TCL1 family AKT coactivator B [Source:HGNC Symbol;Acc:HGNC:11649]
TEF	NM_001145398.1	TEF transcription factor, PAR bZIP family member [Source:HGNC Symbol;Acc:HGNC:11722]
TET2	NM_001127208.2	tet methylcytosine dioxygenase 2 [Source:HGNC Symbol;Acc:HGNC:25941]
TFDP1	NM_007111.4	transcription factor Dp-1 [Source:HGNC Symbol;Acc:HGNC:11749]
TGFB1	NM_000660.3	transforming growth factor beta 1 [Source:HGNC Symbol;Acc:HGNC:11766]
TGFB2	NM_003238.2	transforming growth factor beta 2 [Source:HGNC Symbol;Acc:HGNC:11768]
TGFB3	NM_003239.2	transforming growth factor beta 3 [Source:HGNC Symbol;Acc:HGNC:11769]
TGFBR2	NM_001024847.1	transforming growth factor beta receptor 2 [Source:HGNC Symbol;Acc:HGNC:11773]
THBS1	NM_003246.2	thrombospondin 1 [Source:HGNC Symbol;Acc:HGNC:11785]
THBS4	NM_003248.3	thrombospondin 4 [Source:HGNC Symbol;Acc:HGNC:11788]
THEM4	NM_053055.4	thioesterase superfamily member 4 [Source:HGNC Symbol;Acc:HGNC:17947]
TIAM1	NM_003253.2	TIAM Rac1 associated GEF 1 [Source:HGNC Symbol;Acc:HGNC:11805]
TLK2	NM_006852.2	tousled like kinase 2 [Source:HGNC Symbol;Acc:HGNC:11842]
TLR2	NM_003264.3	toll like receptor 2 [Source:HGNC Symbol;Acc:HGNC:11848]
TLR4	NM_138554.2	toll like receptor 4 [Source:HGNC Symbol;Acc:HGNC:11850]
TLX1	NM_005521.3	T cell leukemia homeobox 1 [Source:HGNC Symbol;Acc:HGNC:5056]
TMPRSS2	NM_005656.2	transmembrane serine protease 2 [Source:HGNC Symbol;Acc:HGNC:11876]
TMUB2	NM_024107.2	transmembrane and ubiquitin like domain containing 2 [Source:HGNC Symbol;Acc:HGNC:28459]
TNC	NM_002160.3	tenascin C [Source:HGNC Symbol;Acc:HGNC:5318]
TNF	NM_000594.2	tumor necrosis factor [Source:HGNC Symbol;Acc:HGNC:11892]
TNFAIP3	NM_006290.2	TNF alpha induced protein 3 [Source:HGNC Symbol;Acc:HGNC:11896]
TNFRSF10A	NM_003844.2	TNF receptor superfamily member 10a [Source:HGNC Symbol;Acc:HGNC:11904]
TNFRSF10B	NM_003842.3	TNF receptor superfamily member 10b [Source:HGNC Symbol;Acc:HGNC:11905]
TNFRSF10C	NM_003841.2	TNF receptor superfamily member 10c [Source:HGNC Symbol;Acc:HGNC:11906]
TNFRSF10D	NM_003840.3	TNF receptor superfamily member 10d [Source:HGNC Symbol;Acc:HGNC:11907]
TNFSF10	NM_003810.2	TNF superfamily member 10 [Source:HGNC Symbol;Acc:HGNC:11925]
TNN	NM_022093.1	tenascin N [Source:HGNC Symbol;Acc:HGNC:22942]
TNR	NM_003285.2	tenascin R [Source:HGNC Symbol;Acc:HGNC:11953]
TP53	NM_000546.2	tumor protein p53 [Source:HGNC Symbol;Acc:HGNC:11998]
TPO	NM_175722.1	thyroid peroxidase [Source:HGNC Symbol;Acc:HGNC:12015]
TRAF7	NM_032271.2	TNF receptor associated factor 7 [Source:HGNC Symbol;Acc:HGNC:20456]
TRIM39	NM_021253.3	tripartite motif containing 39 [Source:HGNC Symbol;Acc:HGNC:10065]
TSC1	NM_000368.3	TSC complex subunit 1 [Source:HGNC Symbol;Acc:HGNC:12362]
TSHR	NM_001018036.2	thyroid stimulating hormone receptor [Source:HGNC Symbol;Acc:HGNC:12373]
TSLP	NM_033035.4	thymic stromal lymphopoietin [Source:HGNC Symbol;Acc:HGNC:30743]
TSPAN7	NM_004615.3	tetraspanin 7 [Source:HGNC Symbol;Acc:HGNC:11854]
TTC31	NR_027749.1	tetratricopeptide repeat domain 31 [Source:HGNC Symbol;Acc:HGNC:25759]
TTK	NM_003318.3	TTK protein kinase [Source:HGNC Symbol;Acc:HGNC:12401]
TUBB6	NM_032525.1	tubulin beta 6 class V [Source:HGNC Symbol;Acc:HGNC:20776]
U2AF1	NM_001025203.1	U2 small nuclear RNA auxiliary factor 1 [Source:HGNC Symbol;Acc:HGNC:12453]
UBB	NM_018955.2	ubiquitin B [Source:HGNC Symbol;Acc:HGNC:12463]
UBE2T	NM_014176.3	ubiquitin conjugating enzyme E2 T [Source:HGNC Symbol;Acc:HGNC:25009]
USP39	NM_001256725.1	ubiquitin specific peptidase 39 [Source:HGNC Symbol;Acc:HGNC:20071]
UTY	NM_007125.3	ubiquitously transcribed tetratricopeptide repeat containing, Y-linked [Source:HGNC Symbol;Acc:HGNC:12638]
VEGFA	NM_001025366.1	vascular endothelial growth factor A [Source:HGNC Symbol;Acc:HGNC:12680]
VEGFC	NM_005429.2	vascular endothelial growth factor C [Source:HGNC Symbol;Acc:HGNC:12682]
VHL	NM_000551.2	von Hippel-Lindau tumor suppressor [Source:HGNC Symbol;Acc:HGNC:12687]
VPS33B	NM_018668.3	VPS33B late endosome and lysosome associated [Source:HGNC Symbol;Acc:HGNC:12712]
WDR5	NM_017588.2	WD repeat domain 5 [Source:HGNC Symbol;Acc:HGNC:12757]
WEE1	NM_003390.3	WEE1 G2 checkpoint kinase [Source:HGNC Symbol;Acc:HGNC:12761]
WHSC1	NM_007331.1	Wolf-Hirschhorn syndrome candidate 1 [Source:HGNC Symbol;Acc:HGNC:12766]
WHSC1L1	NM_017778.2	Wolf-Hirschhorn syndrome candidate 1-like 1 [Source:HGNC Symbol;Acc:HGNC:12767]
WIF1	NM_007191.2	WNT inhibitory factor 1 [Source:HGNC Symbol;Acc:HGNC:18081]
WNT10A	NM_025216.2	Wnt family member 10A [Source:HGNC Symbol;Acc:HGNC:13829]
WNT10B	NM_003394.2	Wnt family member 10B [Source:HGNC Symbol;Acc:HGNC:12775]
WNT11	NM_004626.2	Wnt family member 11 [Source:HGNC Symbol;Acc:HGNC:12776]
WNT16	NM_057168.1	Wnt family member 16 [Source:HGNC Symbol;Acc:HGNC:16267]
WNT2	NM_003391.2	Wnt family member 2 [Source:HGNC Symbol;Acc:HGNC:12780]
WNT2B	NM_024494.1	Wnt family member 2B [Source:HGNC Symbol;Acc:HGNC:12781]
WNT3	NM_030753.3	Wnt family member 3 [Source:HGNC Symbol;Acc:HGNC:12782]
WNT4	NM_030761.3	Wnt family member 4 [Source:HGNC Symbol;Acc:HGNC:12783]
WNT5A	NM_003392.3	Wnt family member 5A [Source:HGNC Symbol;Acc:HGNC:12784]
WNT5B	NM_032642.2	Wnt family member 5B [Source:HGNC Symbol;Acc:HGNC:16265]
WNT6	NM_006522.3	Wnt family member 6 [Source:HGNC Symbol;Acc:HGNC:12785]
WNT7A	NM_004625.3	Wnt family member 7A [Source:HGNC Symbol;Acc:HGNC:12786]
WNT7B	NM_058238.1	Wnt family member 7B [Source:HGNC Symbol;Acc:HGNC:12787]
WT1	NM_000378.3	WT1 transcription factor [Source:HGNC Symbol;Acc:HGNC:12796]
XPA	NM_000380.3	XPA, DNA damage recognition and repair factor [Source:HGNC Symbol;Acc:HGNC:12814]
XRCC4	NM_003401.3	X-ray repair cross complementing 4 [Source:HGNC Symbol;Acc:HGNC:12831]
ZAK	NM_016653.2	ZAK1 homolog, leucine zipper and sterile-alpha motif kinase (Dictyostelium) [Source: HGNC Symybol;Acc:HGNC:17797]
ZBTB16	NM_006006.4	zinc finger and BTB domain containing 16 [Source:HGNC Symbol;Acc:HGNC:12930]
ZBTB32	NM_014383.1	zinc finger and BTB domain containing 32 [Source:HGNC Symbol;Acc:HGNC:16763]
ZC3H14	NM_001160103.1	zinc finger CCCH-type containing 14 [Source:HGNC Symbol;Acc:HGNC:20509]
ZIC2	NM_007129.2	Zic family member 2 [Source:HGNC Symbol;Acc:HGNC:12873]
ZKSCAN5	NM_014569.3	zinc finger with KRAB and SCAN domains 5 [Source:HGNC Symbol;Acc:HGNC:12867]
ZNF143	NM_003442.5	zinc finger protein 143 [Source:HGNC Symbol;Acc:HGNC:12928]
ZNF346	NM_012279.2	zinc finger protein 346 [Source:HGNC Symbol;Acc:HGNC:16403]
ZNF384	NM_133476.3	zinc finger protein 384 [Source:HGNC Symbol;Acc:HGNC:11955]

## Sheet: Table S2
Table S2: Information on bevacizumab therapy duration for the MAMOC Cohort
ID	Age (years)	Treatment start date	Treatment stop date	Treatment duration (months)	Treatment interruption?
		(DD/MM/YY)	(DD/MM/YY)
P01-Placebo	83	2020-01-13	2021-04-19	15	No
P02-Placebo	74	2020-07-08	2021-09-23	14	No
P03-Placebo	59	2020-05-28	2021-09-29	16	Yes
P04-Placebo	54	2020-01-23	2021-04-07	14	No
P05-Placebo	73	2020-09-30	2022-01-10	15	Yes
P06-Rucaparib	62	2019-05-09	2020-08-11	15	Yes
P07-Rucaparib	65	2019-10-07	2021-01-04	14	No
P08-Rucaparib	53	2020-08-17	2021-11-03	14	No
P09-Rucaparib	77	2020-04-13	2021-07-13	15	No
P10-Rucaparib	81	2021-02-05	2022-03-14	13	No
P11-Rucaparib	56	2020-06-25	2021-10-26	16	No
P12-Rucaparib	63	2021-03-02	2022-08-12	17	No
P13-Rucaparib	52	2020-12-23	2021-12-23	12	No
P14-Rucaparib	58	2021-01-11	2022-04-07	14	No
P15-Rucaparib	67	2021-01-19	2022-08-10	18	No
P16-Placebo	61	2019-05-06	2020-09-10	16	Yes
P17-Placebo	63	2020-07-27	2021-11-02	16	No
P18-Placebo	62	2020-09-21	2022-02-25	17	No
P19-Placebo	69	2020-10-07	2022-02-04	16	No
P20-Placebo	65	2019-06-17	2020-09-21	15	No
P21-Placebo	50	2020-12-08	2022-02-22	14	No
P22-Placebo	71	2021-04-19	2022-07-11	15	Yes
P23-Placebo	64	2021-05-19	2022-09-07	16	Yes
P24-Placebo	80	2020-05-07	2021-05-27	13	No
P25-Rucaparib	50	2019-07-30	2020-10-21	15	No
P26-Rucaparib	43	2019-09-12	2021-01-15	16	No
P27-Rucaparib	67	2020-07-14	2021-06-29	12	No
P28-Rucaparib	59	2020-08-06	2021-12-29	16	No
P29-Rucaparib	56	2021-02-24	2022-05-11	15	No
P30-Rucaparib	66	2021-07-15	2022-10-06	15	No
P31-Rucaparib	62	2019-07-18	2020-09-16	14	No
P32-Rucaparib	72	2019-08-28	2020-10-01	14	No
P33-Rucaparib	77	2020-11-10	2022-03-15	16	Yes
P34-Rucaparib	61	2020-10-26	2022-01-10	15	No
P35-Rucaparib	64	2021-01-13	2022-03-09	14	No
P36-Rucaparib	49	2021-01-07	2022-04-12	15	No
P37-Rucaparib	67	2021-09-15	2022-08-15	12	No
P38-Rucaparib	74	2020-12-16	2022-03-02	15	Yes
P39-Rucaparib	52	2020-05-13	2021-06-01	13	No
P40-Rucaparib	79	2020-07-03	2021-08-11	13	No
P41-Rucaparib	47	2020-08-20	2021-09-22	13	No
P42-Rucaparib	83	2021-06-23	2022-09-27	15	No

## Sheet: Table S3
Table S3: Adverse events of grade 3 or higher and their association with ongoing treatment in individual patients.
Patient-ID	AE-category	AE-term	Grade	Related to ongoing therapy?
P03-Placebo	Musculoskeletal and connective tissue disorders	Fibula fracture	3	No
		Weber-C Fracture	3	No
P06-Rucaparib	Investigations	Platelet count decreased	3	Yes
		Alanine aminotransferase increased	3	Yes
	Blood and lymphatic system disorders	Anaemia	3	Yes
P09-Rucaparib	Cardiac disorders	Myocardial infarction	3	No
P10-Rucaparib	Blood and lymphatic system disorders	Anaemia	3	Yes
			3	Yes
P11-Rucaparib	Blood and lymphatic system disorders	Anaemia	3	Yes
			3	Yes
P14-Rucaparib	Investigations	Alanine aminotransferase increased	3	Yes
		Aspartate aminotransferase increased	3	Yes
P15-Rucaparib	Hepatobiliary disorders	acute (biliary) pancreatitis	3	Yes
	Investigations	Aspartate aminotransferase increased	3	Yes
		Alanine aminotransferase increased	3	Yes
		Alkaline phosphatase increased	3	Yes
	General disorders and administration site conditions	Reduced general condition	3	No
		Reduced general condition	4	No
	Blood and lymphatic system disorders	Anaemia	3	Yes
P17-Placebo	Infections and infestations	Infection of unclear genesis with fever	3	No
P19-Placebo	Investigations	Alanine aminotransferase increased	3	Yes
P23-Placebo	Nervous system disorders	Syncope	3	No
	Injury, poisoning and procedural complications	Burn	3	No
P25-Rucaparib	Investigations	White blood cells decreased	3	Yes
		Neutrophil count decreased	3	Yes
P30-Rucaparib	Infections and infestations	Catheter-related infection	3	No
P32-Rucaparib	Gastrointestinal disorders	Abdominal pain	3	Yes
		Thoracic stomach	3	No
P35-Rucaparib	Investigations	Aspartate aminotransferase increased	3	Yes
P37-Rucaparib	Investigations	Neutrophil count decreased	3	Yes
P39-Rucaparib	Investigations	White blood cells decreased	3	Yes
P40-Rucaparib	Investigations	Alanine aminotransferase increased	3	Yes
	Gastrointestinal disorders	Vomiting	3	Yes
		Nausea	3	Yes

## Sheet: Table S4
Table S4: Adverse events of grade 1 or higher related or possibly related to the ongoing therapy of individual patients
Patient-ID	AE-category	AE-term	Grade
P01-Placebo	Renal and urinary disorders	Cystitis noninfective	1
	Musculoskeletal and connective tissue disorders	Generalized muscle weakness	1
P02-Placebo	Gastrointestinal disorders	Vomiting	2
P04-Placebo	Gastrointestinal disorders	Nausea	1
	Respiratory, thoracic, and mediastinal disorders	Epistaxis	1
P06-Rucaparib		Aspartate aminotransferase increased	1
	Investigations	Platelet count decreased	3
		Alanine aminotransferase increased	3
	Blood and lymphatic system disorders	Anemia	1
			2
			3
	Nervous system disorders	Dysgeusia	2
	Gastrointestinal disorders	Mucositis oral	2
		Nausea	2
		Constipation	1
P07-Rucaparib	Vascular disorders	Hot flashes	1
	Nervous system disorders	Memory impairment	1
	Gastrointestinal disorders	Constipation	1
	General disorders and administration site conditions	Fatigue	1
	Hepatobiliary disorders	elevated liver enzymes	1
P08-Rucaparib	Hepatobiliary disorders	Suspected DILI	2
P09-Rucaparib	Gastrointestinal disorders	Digestive disorders with constipation and diarrhea	2
		Dyspepsia	1
		Abdominal pain	1
		Nausea	2
		Constipation	1
	General disorders and administration site conditions	Fatigue	2
		Fatigue	1
		Fatigue	2
		Fatigue	2
	Respiratory, thoracic, and mediastinal disorders	Cough	1
	Skin and subcutaneous tissue disorders	Alopecia	1
		Dry skin	1
	Investigations	Aspartate aminotransferase increased	1
		Alanine aminotransferase increased	2
		Platelet count decreased	1
	Blood and lymphatic system disorders	Anemia	2
		Neutropenia	1
	Psychiatric disorders	Insomnia	1
	Infections and infestations	Herpes simplex reactivation	1
	Renal and urinary disorders	Glucosuria	1
P10-Rucaparib	Blood and lymphatic system disorders	Anemia	3
		Anemia	2
		Anemia	3
	Gastrointestinal disorders	Nausea and bilious vomiting	1
P11-Rucaparib	Investigations	Alanine aminotransferase increased	2
		Alkaline phosphatase increased	2
		Aspartate aminotransferase increased	2
		Alanine aminotransferase increased	1
		Alkaline phosphatase increased	1
		Aspartate aminotransferase increased	1
	General disorders and administration site conditions	Fatigue	1
	Blood and lymphatic system disorders	Anemia	3
		Anemia	2
		Anemia	3
		Anemia	2
P12-Rucaparib	Investigations	Alanine aminotransferase increased	1
		Alanine aminotransferase increased	2
		Alanine aminotransferase increased	1
	Gastrointestinal disorders	Nausea	1
		Nausea	2
	General disorders and administration site conditions	Fatigue	1
P13-Rucaparib	Nervous system disorders	Dizziness	2
		Tremor	1
		Aphasia	1
		Obnubilation	1
		Headache	1
	Gastrointestinal disorders	Nausea	1
		Green colored stool	1
	Cardiac disorders	Sinus tachycardia	1
	Eye disorders	sclera yellow discoloration of unknown cause	1
P14-Rucaparib	Gastrointestinal disorders	Nausea	2
		Vomiting	1
		Stomach pain	2
		Vomiting	1
		Dry mouth	1
		Oral dysesthesia	1
		Nausea	1
		Stomach pain	1
		Abdominal pain	1
		Diarrhea	1
		Nausea	1
		Abdominal pain	1
	Nervous system disorders	Dysgeusia	1
		Dysgeusia	1
	Psychiatric disorders	Insomnia	1
		Insomnia	2
	Investigations	Alanine aminotransferase increased	3
		Aspartate aminotransferase increased	3
		Blood bilirubin increased	1
		Alanine aminotransferase increased	1
		Aspartate aminotransferase increased	1
			1
		Creatinine increased	1
			1
			1
		Alanine aminotransferase increased	1
	Musculoskeletal and connective tissue disorders	Muscle cramp	1
		Finger joint pain right hand	1
	Eye disorders	Burning, dry eyes	1
	General disorders and administration site conditions	Fatigue	1
		Edema limbs	1
		Finger stiffness	1
	Blood and lymphatic system disorders	Anemia	1
P15-Rucaparib	Gastrointestinal disorders	Diarrhea	1
		Nausea	1
		Constipation	1
		Stomach pain	1
		Nausea	2
		Stomach cramps	2
		Nausea	1
		Vomiting	1
	Investigations	Aspartate aminotransferase increased	1
			3
			2
		Alanine aminotransferase increased	1
			2
			1
			3
			1
		Creatinine increased	1
			1
		Alkaline phosphatase increased	3
	Nervous system disorders	Dysgeusia	1
	Skin and subcutaneous tissue disorders	Rash on both legs; itchy red spots	1
	General disorders and administration site conditions	Fatigue	1
	Metabolism and nutrition disorders	Anorexia	1
	Hepatobiliary disorders	Acute (biliary) pancreatitis	3
	Blood and lymphatic system disorders	Anemia	2
			3
			1
			2
P16-Placebo	Gastrointestinal disorders	Diarrhea	1
		Nausea	1
	General disorders and administration site conditions	Fatigue	1
	Gastrointestinal disorders	Heartburn	1
		Diarrhea	1
		Nausea	1
		Diarrhea	1
	Blood and lymphatic system disorders	Anemia	2
P17-Placebo	Gastrointestinal disorders	Nausea	1
P18-Placebo	Ear and labyrinth disorders	Vertigo	1
P19-Placebo	Investigations	Alkaline phosphatase increased	1
		Alanine aminotransferase increased	3
		Alanine aminotransferase increased	2
		Aspartate aminotransferase increased	2
		Aspartate aminotransferase increased	1
		Platelet count decreased	1
P20-Placebo	Musculoskeletal and connective tissue disorders	Arthralgia	1
	Ear and labyrinth disorders	Vertigo	1
	General disorders and administration site conditions	Fatigue	2
P21-Placebo	Gastrointestinal disorders	Nausea	1
		Diarrhea	1
		Belching	1
		Gastroesophageal reflux disease	1
		Peripheral sensory neuropathy	1
		Diarrhea	1
P22-Placebo	Gastrointestinal disorders	Ileus	2
P23-Placebo	Blood and lymphatic system disorders	Anemia	1
P24-Placebo	Skin and subcutaneous tissue disorders	Alopecia	1
P25-Rucaparib	Ear and labyrinth disorders	Vertigo	1
	Nervous system disorders	Dysgeusia	1
	Skin and subcutaneous tissue disorders	Rash maculo-papular	1
	Gastrointestinal disorders	Nausea	1
		Vomiting	1
		Abdominal pain	1
	General disorders and administration site conditions	Fatigue	1
	Nervous system disorders	Dysgeusia	1
	Eye disorders	Dry eye	1
	Respiratory, thoracic and mediastinal disorders	Epistaxis	2
	Gastrointestinal disorders	Gastrointestinal disorders - Other, specify	1
	Investigations	Platelet count decreased	2
		White blood cell decreased	3
		Neutrophil count decreased	3
		White blood cell decreased	2
		Neutrophil count decreased	2
	Gastrointestinal disorders	Vomiting	1
		Vomiting	1
	Respiratory, thoracic and mediastinal disorders	Dyspnea	1
	Investigations	Platelet count decreased	1
		Platelet count decreased	2
		White blood cell decreased	3
	General disorders and administration site conditions	Fever	1
	Gastrointestinal disorders	Abdominal pain	1
	Skin and subcutaneous tissue disorders	Photosensitivity	1
	General disorders and administration site conditions	Fatigue	1
P26-Rucaparib	Skin and subcutaneous tissue disorders	Rash maculo-papular	1
		Dry skin	1
	Gastrointestinal disorders	Nausea	1
	Nervous system disorders	Dysgeusia	1
	General disorders and administration site conditions	Fatigue	1
	Gastrointestinal disorders	Nausea	1
		Vomiting	1
P27-Rucaparib	Gastrointestinal disorders	Gastroesophageal reflux disease	2
	Skin and subcutaneous tissue disorders	Skin and subcutaneous tissue disorders - Other, specify	2
	Gastrointestinal disorders	Nausea	1
		Vomiting	1
	Skin and subcutaneous tissue disorders	Dry skin	2
	General disorders and administration site conditions	General disorders and administration site conditions - Other, specify	2
	Respiratory, thoracic and mediastinal disorders	Dyspnea	1
P28-Rucaparib	Gastrointestinal disorders	Nausea	1
	Metabolism and nutrition disorders	Anorexia	1
	Ear and labyrinth disorders	Vertigo	1
	General disorders and administration site conditions	Fatigue	1
	Nervous system disorders	Dysgeusia	1
	Skin and subcutaneous tissue disorders	Photosensitivity	1
P29-Rucaparib	Skin and subcutaneous tissue disorders	Photosensitivity	1
P30-Rucaparib	Nervous system disorders	Headache	1
	Gastrointestinal disorders	Nausea	2
		Constipation	1
	General disorders and administration site conditions	Fatigue	1
P31-Rucaparib	Vascular disorders	Vascular disorders - Other, specify (Sweating)	1
P32-Rucaparib	Gastrointestinal disorders	Abdominal pain	3
P33-Rucaparib	Skin and subcutaneous tissue disorders	Rash maculo-papular	2
	General disorders and administration site conditions	Fatigue	1
	Nervous system disorders	Amnesia	2
	Gastrointestinal disorders	Stomach pain	1
	General disorders and administration site conditions	Fatigue	2
P34-Rucaparib	Investigations	Creatinine increased	1
	Skin and subcutaneous tissue disorders	Photosensitivity	1
P35-Rucaparib	Investigations	Aspartate aminotransferase increased	3
		Aspartate aminotransferase increased	1
	Skin and subcutaneous tissue disorders	Pruritus	1
		Photosensitivity	1
P36-Rucaparib	General disorders and administration site conditions	Fatigue	2
	Gastrointestinal disorders	Nausea	2
P37-Rucaparib	General disorders and administration site conditions	Fatigue	2
	Investigations	Neutrophil count decreased	3
	Nervous system disorders	Dysesthesia	1
	Gastrointestinal disorders	Constipation	1
	Psychiatric disorders	Depression	1
	Infections and infestations	Conjunctivitis	1
	Respiratory, thoracic and mediastinal disorders	Epistaxis	1
	Infections and infestations	Conjunctivitis	1
	Gastrointestinal disorders	Constipation	2
	General disorders and administration site conditions	Fatigue	2
		Fatigue	1
P38-Rucaparib	Gastrointestinal disorders	Diarrhea	2
		Nausea	1
		Vomiting	1
	Respiratory, thoracic and mediastinal disorders	Dyspnea	1
	Psychiatric disorders	Insomnia	1
	Gastrointestinal disorders	Nausea	1
		Nausea	1
		Vomiting	1
		Diarrhea	2
		Nausea	1
	Investigations	Creatinine increased	1
		Creatinine increased	2
P39-Rucaparib	Gastrointestinal disorders	Nausea	1
	Blood and lymphatic system disorders	Anemia	1
	Investigations	White blood cell decreased	2
		Alanine aminotransferase increased	1
		Aspartate aminotransferase increased	1
		White blood cell decreased	3
		Aspartate aminotransferase increased	2
		White blood cell decreased	2
		White blood cell decreased	1
		Neutrophil count decreased	2
		White blood cell decreased	2
P40-Rucaparib	Gastrointestinal disorders	Nausea	1
	Investigations	Alanine aminotransferase increased	3
		Alanine aminotransferase increased	2
		Aspartate aminotransferase increased	2
		Creatinine increased	2
	Gastrointestinal disorders	Vomiting	3
	Investigations	Creatinine increased	1
	Gastrointestinal disorders	Nausea	3
P41-Rucaparib	Gastrointestinal disorders	Nausea	1
	Psychiatric disorders	Restlessness	1
	Investigations	Blood bilirubin increased	1
		Aspartate aminotransferase increased	1
		Blood bilirubin increased	2
		Blood bilirubin increased	1
	Respiratory, thoracic and mediastinal disorders	Respiratory, thoracic and mediastinal disorders - Other, specify	2
	Investigations	Alanine aminotransferase increased	1
		Aspartate aminotransferase increased	1
		Creatinine increased	1
P42-Rucaparib	Gastrointestinal disorders	Nausea	1

## Sheet: Table S5
Table S5: Severe adverse events and their relation to the ongoing treatment of individual patients
Patient-ID	AE category	SAE start date	SAE end date	Grade	SAE outcome	Related to ongoing therapy?	Action taken on dosage
P03-Placebo	Musculoskeletal and connective tissue disorders	2022-03-14	2022-06-08	3	recovered/resolved	No	Dose not changed
P09-Rucaparib	Cardiac disorders	2022-01-12	2022-01-19	3	recovered/resolved with sequelae	No	Dose not changed
P11-Rucaparib	Blood and lymphatic system disorders	2022-03-31	2022-04-02	4	recovered / resolved with sequelae	Yes	Dose interrupted
P15-Rucaparib	Hepatobiliary disorders	2023-01-20	2023-02-02	3	recovered/resolved	Yes	Dose interrupted
	General disorders and administration site conditions	2023-02-06	2023-03-18	3	deteriorating/worsening	No	Not applicable
				5	Fatal (cause of death was not related to therapy)
P22-Placebo	Gastrointestinal disorders	2022-12-06	2022-12-22	2	recovered/resolved	Yes	Drug withdrawn
P25-Rucaparib	Gastrointestinal disorders	2021-02-07	2021-02-07	2	recovered/resolved	Yes	Dose not changed
P30-Rucaparib	Infections and infestations	2023-05-15	2023-05-17	3	recovered/resolved	No	Not applicable
P32-Rucaparib	Gastrointestinal disorders	2020-11-05	2020-11-08	3	recovered/resolved	No	Drug withdrawn

## Sheet: Table S6
Table S6: Linear regression statistics for activity tracker data vs. patient-reported outcomes
‍	Beta Coefficient	95% Confidence Interval of beta coefficient	p-value
‍‍‍Steps versus Global health scale: All patients	0.38	[0.10, 0.67]	0.0091
‍‍‍‍‍‍‍‍‍‍Steps versus Global health scale: Only patients with Rucaparib	0.3	[-0.099, 0.70]	0.13
‍‍‍‍‍‍‍‍‍‍Steps versus Global health scale: Only patients with Placebo	0.68	[0.31, 1.06]	0.0013
‍‍‍‍‍‍‍Steps versus Adverse Events: All patients	-0.36	[-0.65, -0.076]	0.014
‍‍‍‍‍‍‍‍Steps versus Adverse Events: Only patients with Rucaparib	-0.48	[-0.85, -0.11]	0.013
‍‍‍‍‍‍‍Steps versus Adverse Events: Only patients with Placebo	-0.081	[-0.59, 0.43]	0.74
Steps versus Insomnia: All patients	-0.33	[-0.63, -0.040]	0.027
‍‍‍‍‍‍‍‍Steps versus Insomnia: Only patients with Rucaparib	-0.44	[-0.82, -0.058]	0.026
‍‍‍‍‍‍‍Steps versus Insomnia: Only patients with Placebo	-0.094	[-0.62, 0.43]	0.71

## Sheet: Table S7
Table S7: List of concomitant medications and reasons for its use per patient
Patient-ID	Concomitant Medication	Reason
P01-Placebo	Amlodipine	Medical History Condition
	Metoprolol	Medical History Condition
	Ramipril	Medical History Condition
	Oekolp Creme	Adverse Event
	Novaminsulfon	Adverse Event
P02-Placebo	Simvastatin	Medical History Condition
	Valsacor	Medical History Condition
	Bisoprolol	Medical History Condition
	Metoclopramid	Adverse Event
	Valsartan	Medical History Condition
P03-Placebo	Vitamin B12	Medical History Condition
	Pantoprazol	Medical History Condition
	Folsäure	Medical History Condition
	Methotrexate	Medical History Condition
	Edoxaban Tosilat	Medical History Condition
	Bisoprolol	Medical History Condition
	Dekristol	Medical History Condition
	Prednisolone	Medical History Condition
	Ibuprofen	Adverse Event
	Lidocain	Adverse Event
	Triamcinolone	Adverse Event
	Hyloronic acid	Adverse Event
	Ibuprofen	Adverse Event
	Heparin	Adverse Event
	Novaminsulfon	Adverse Event
	Enoxaparin	Adverse Event
P04-Placebo	Candesartan	Medical History Condition
	Eliquis	Medical History Condition
	Dekristol	No specific condition ( Prophylaxis, General Health improvement)
P06-Rucaparib	L-Thyroxine	Medical History Condition
	Pantoprazol	No specific condition ( Prophylaxis, General Health improvement)
	Ibuprofen	Medical History Condition
	Vitamin K2	Medical History Condition
	Dekristol	Medical History Condition
	Bisoprolol	Medical History Condition
	Sevikar 20/5 mg	Medical History Condition
	Indapamide	Medical History Condition
	Rosuvastatin	No specific condition ( Prophylaxis, General Health improvement)
	Pregabalin	Medical History Condition
	Bisphosphonate	Medical History Condition
	Calcimed D3	Medical History Condition
	Erythrozytenconzentration	Adverse Event
	Makrogol	Adverse Event
	Metoclopramide	Adverse Event
	Aranesp	Adverse Event
	Folsäure	Adverse Event
	Bepanthen Mundspüllösung	Adverse Event
P07-Rucaparib	Thyranojod	Medical History Condition
	Valsacor	Medical History Condition
	Metoprolol	Medical History Condition
	Valsacor comp.	Medical History Condition
	Ibuprofen	Adverse Event
	Ortoton	Adverse Event
	Etorocoxib	Adverse Event
	Ibuprofen	Adverse Event
	Dontisolon Mundheilpaste	Adverse Event
	Clindasol	Adverse Event
P08-Rucaparib	Hygroton	Medical History Condition
	Candaxiro	Medical History Condition
	Dekristol	No specific condition ( Prophylaxis, General Health improvement)
	Atorvastatin	Medical History Condition
	Lercanidipin	Medical History Condition
	Vitamin B12	No specific condition ( Prophylaxis, General Health improvement)
	Vomex	Adverse Event
P09-Rucaparib	Lercanidipin	Medical History Condition
	acacia fibers	Medical History Condition
	Indapamide	Medical History Condition
	Granisetron	Adverse Event
	Lercanidipin	Medical History Condition
	Candesartan	Medical History Condition
	Macrogol (Movicol)	Adverse Event
	Nux vomica (homeopathic)	Adverse Event
	Sab Simplex	Adverse Event
	Pantoprazol	Adverse Event
	ASS	Adverse Event
	Ticagrelor	Adverse Event
	Candesartan	Adverse Event
	Hydrochlorothiazide	Adverse Event
	Empagliflozin	Adverse Event
	Dekristol	No specific condition ( Prophylaxis, General Health improvement)
	Bisoprolol	Adverse Event
	Ticagrelor	Adverse Event
	acetylsalicylic acid	Adverse Event
	heparine	Adverse Event
	Vitamin D3K2 von Dr. Jacobs	No specific condition ( Prophylaxis, General Health improvement)
P10-Rucaparib	Metoprolol	Medical History Condition
	Moxonidin	Medical History Condition
	Indapamide	Medical History Condition
	Alendronsäue	No specific condition ( Prophylaxis, General Health improvement)
	Lercarnidipin	Medical History Condition
	Candesartan	Medical History Condition
	Pantozol	Adverse Event
	Metoclopramidhydrochloride	Adverse Event
P11-Rucaparib	Bisohexal	Medical History Condition
	Amitriptilin	Medical History Condition
	Rizatriptan	Medical History Condition
	Magnesium	No specific condition ( Prophylaxis, General Health improvement)
	Tyronajod	Medical History Condition
	Pantozol	Medical History Condition
	Vitamin C	No specific condition ( Prophylaxis, General Health improvement)
	Symbicort	Medical History Condition
	Mucofalk	Medical History Condition
P12-Rucaparib	Dekristol	No specific condition ( Prophylaxis, General Health improvement)
	Vit-B	No specific condition ( Prophylaxis, General Health improvement)
	Comirnaty - SARS CoV 2 Vaccination	No specific condition ( Prophylaxis, General Health improvement)
P13-Rucaparib	Lefax	Medical History Condition
	Vitamine B12 injection	Medical History Condition
	Zopiclon	Medical History Condition
	Carmenthin	Medical History Condition
	Ibuprofen	Adverse Event
P14-Rucaparib	Candesartan	Medical History Condition
	Magnesium	No specific condition ( Prophylaxis, General Health improvement)
	Omeprazol	No specific condition ( Prophylaxis, General Health improvement)
	Vitamin D3	No specific condition ( Prophylaxis, General Health improvement)
	Psyllium husks	No specific condition ( Prophylaxis, General Health improvement)
	Vitamin B Komplex	Medical History Condition
	Barley grass	No specific condition ( Prophylaxis, General Health improvement)
	Ibuprofen	No specific condition ( Prophylaxis, General Health improvement)
	Thomapyrin Classic	Medical History Condition
	Naproxen	Medical History Condition
	Vomex	Adverse Event
	Metoclopramid	Adverse Event
	Ompeprazol	Medical History Condition
	Silymarin Forte	Adverse Event
	Buscopan plus	Adverse Event
	Thomapyrin Tension Duo	Medical History Condition
	Black cumin seed oil + Vit E	No specific condition ( Prophylaxis, General Health improvement)
	Candesartan	Medical History Condition
	Silymarin	Medical History Condition
	Naratriptan	Medical History Condition
	Naproxen	Medical History Condition
	Paxlovid	Adverse Event
	Paxlovid	Adverse Event
	Lactasetab	No specific condition ( Prophylaxis, General Health improvement)
	Doppelherz Reizdarm Tab	No specific condition ( Prophylaxis, General Health improvement)
	Candesartan	Medical History Condition
	Ibuprofen	Adverse Event
	Iberogast	Adverse Event
	Simethicone	Adverse Event
	Abteil Baldrian Forte	Adverse Event
	Baldrian Forte	Adverse Event
	Vomex	Adverse Event
	Simethicone	Adverse Event
P15-Rucaparib	Atorvastatin	Medical History Condition
	Ezetimibe	Medical History Condition
	Magnesium Verla	No specific condition ( Prophylaxis, General Health improvement)
	Spiolto	Medical History Condition
	Sultanol	Medical History Condition
	Candesartan	Medical History Condition
	Vomex	Adverse Event
	Imodium	Adverse Event
	Nystatin	Medical History Condition
	Salbutamol	Medical History Condition
	Paracetamol	Adverse Event
	Pantoprazol	Adverse Event
	Pantoprazol	Adverse Event
	Pantoprazol	Adverse Event
	Pantoprazol	Adverse Event
	Metoclopramide	Adverse Event
	Iberogast	Adverse Event
	Movicol	Adverse Event
	Ringer electrolyte solution	Adverse Event
	Dekristol	No specific condition ( Prophylaxis, General Health improvement)
	Piperazillin/Tazobactam	No specific condition ( Prophylaxis, General Health improvement)
	Linezolid	No specific condition ( Prophylaxis, General Health improvement)
	Kalinor ret.	No specific condition ( Prophylaxis, General Health improvement)
	Kalium Verla	No specific condition ( Prophylaxis, General Health improvement)
	Paracetamol	Adverse Event
	Buscopan	Adverse Event
	Ringer electrolyte solution	No specific condition ( Prophylaxis, General Health improvement)
	Konakion	No specific condition ( Prophylaxis, General Health improvement)
	Amplodipin	Medical History Condition
	Piritramid	Adverse Event
P16-Placebo	Chlorhexidin	Adverse Event
	folic acid	Adverse Event
	Vaxigrip tetra 20/21	No specific condition ( Prophylaxis, General Health improvement)
	Metamizol	Adverse Event
	Comirnaty vaccine	No specific condition ( Prophylaxis, General Health improvement)
	ferrous sulphate	Adverse Event
P17-Placebo	Ibuprofen	Medical History Condition
	Vitamine D	No specific condition ( Prophylaxis, General Health improvement)
	Bisoprolol	Medical History Condition
	Diclofenac	Adverse Event
	Lyranda	Medical History Condition
	Curcumin	No specific condition ( Prophylaxis, General Health improvement)
	Paracetamol	Adverse Event
	erythrocytes concentrate	Adverse Event
	Tazobactam	Adverse Event
	Piperacillin	Adverse Event
P18-Placebo	Indapamide	Medical History Condition
	Amlodipine	Medical History Condition
	Perindopril	Medical History Condition
	Carvedilol	Medical History Condition
	Nitrendipine	Medical History Condition
	Ibuprofen	Adverse Event
	Etoricoxib	Adverse Event
P19-Placebo	FerroSanol	Adverse Event
P20-Placebo	Alpha lipoic acid	Medical History Condition
	Amlodipine	No specific condition ( Prophylaxis, General Health improvement)
	vitamin B	Medical History Condition
	Gelo Revice	Adverse Event
	Novalgin	Medical History Condition
	nail polish	Medical History Condition
	Mirtazapin	No specific condition ( Prophylaxis, General Health improvement)
	metamizol	No specific condition ( Prophylaxis, General Health improvement)
	Citalopram	Medical History Condition
	Artelac Spash	Adverse Event
	Duloxetin	Adverse Event
P21-Placebo	Ramipril	Medical History Condition
	Esomeprazole	No specific condition ( Prophylaxis, General Health improvement)
	L-Thyroxine	Medical History Condition
	Xarelto	Medical History Condition
	Bisoprolol	Medical History Condition
	Beclometasone	Medical History Condition
	Ramipril	Medical History Condition
	Amlodipine	Medical History Condition
	Atozet	Medical History Condition
P22-Placebo	Ramipril	Medical History Condition
	Metohexal	Medical History Condition
	Hydrochlorothiazide	Medical History Condition
	L-Thyroxine	Medical History Condition
P23-Placebo	Lercanidipin	Medical History Condition
	Erythrocytenkoncentrat	Adverse Event
P24-Placebo	Candesartan	Adverse Event
	Metamisol-Natrium-Monohydrat (Novaminsulfon)	Adverse Event
	Tilidinhydrochlorid	Adverse Event
	Ganfort eye drop	Medical History Condition
	Dorzo-Vision-Sine eye drop	Medical History Condition
P25-Rucaparib	Paracetamol	Adverse Event
	Movicol	Adverse Event
	Magnesium	Adverse Event
	Calvulanic Acid	Adverse Event
	Amoxicillin	Adverse Event
	Vitamine C	Adverse Event
	Calvulanic Acid	Adverse Event
	Amoxicillin	Adverse Event
	Apixaban	Medical History Condition
	Metoprolol	Medical History Condition
	Paracetamol	Adverse Event
	Colecalciferol 1000 I.E.	No specific condition ( Prophylaxis, General Health improvement)
	Paracetamol i.v. 500mg	Adverse Event
P26-Rucaparib	Rizatriptan	Medical History Condition
	Optiderm Lotion	Adverse Event
	Amoxicillin	Adverse Event
	Tussamag Antitussivum	Adverse Event
	Moderna Vaccine	No specific condition ( Prophylaxis, General Health improvement)
	Moderna Vaccine	No specific condition ( Prophylaxis, General Health improvement)
	Moderna Vaccine	No specific condition ( Prophylaxis, General Health improvement)
	influenca vaccine	No specific condition ( Prophylaxis, General Health improvement)
	Levothyroxin	Medical History Condition
	Gabapentin	Medical History Condition
	magnesium	No specific condition ( Prophylaxis, General Health improvement)
	Metamizol	Medical History Condition
	vitamine D	No specific condition ( Prophylaxis, General Health improvement)
	vitamine B	No specific condition ( Prophylaxis, General Health improvement)
	Amitriptyline	Medical History Condition
P27-Rucaparib	Candesartan	Medical History Condition
	Zolpidem	Medical History Condition
	Natriumpicosulfat	Medical History Condition
	Fluticasone	Medical History Condition
	Lactulose	Medical History Condition
	Mannose	Medical History Condition
	Salmeterol	Medical History Condition
	Metamizol	Medical History Condition
	Cranberry	Medical History Condition
	Trospium	Medical History Condition
	Oxycodone	Medical History Condition
	Paracetamol	Medical History Condition
	Omni biotic	No specific condition ( Prophylaxis, General Health improvement)
	Magaldrat	Adverse Event
	Trospium	Medical History Condition
	Cetirizine	Adverse Event
	Cotrimoxazol	Medical History Condition
	Dimenhydrinate	Adverse Event
	Dexpanthenol	Adverse Event
	Anti Corona Vaccine	No specific condition ( Prophylaxis, General Health improvement)
	Anti Herpes Zoster Vaccine	No specific condition ( Prophylaxis, General Health improvement)
	Augentrost	Adverse Event
	Vaseline	Adverse Event
	Cefpodoxime	Medical History Condition
	Pantoprazol	Adverse Event
	Cranberry	Medical History Condition
	StroVac vaccine	No specific condition ( Prophylaxis, General Health improvement)
	Comirnaty vaccine	No specific condition ( Prophylaxis, General Health improvement)
	Cefixime	Medical History Condition
	Metoclopramid	Adverse Event
	Mometasone	Medical History Condition
	Hydroxyzine	Medical History Condition
	Escherichia coli laves	Medical History Condition
	Fosfomycin	Medical History Condition
	Mirabegron	Medical History Condition
	Cefpodoxime	Medical History Condition
	Candesartan	Medical History Condition
	D-Mannose	Medical History Condition
	Mirabegron	Medical History Condition
	Pivmecillinam	Medical History Condition
	Angocin	No specific condition ( Prophylaxis, General Health improvement)
	Cystonol long	Medical History Condition
	Cefpodoxime	Medical History Condition
	Xylometazolin	Adverse Event
	Cineol	Adverse Event
	Clindamycin	Adverse Event
	Prednisolone	Medical History Condition
	Prednisolone	Medical History Condition
	Comirnaty vaccine	No specific condition ( Prophylaxis, General Health improvement)
	influenca vaccine	No specific condition ( Prophylaxis, General Health improvement)
	Cotrimoxazol	Medical History Condition
	Cotrimoxazol	Medical History Condition
	Cotrimoxazol	Medical History Condition
	D-Mannose	Medical History Condition
	Mirabegron	Medical History Condition
	Cefuroxime	Medical History Condition
	Angocin	No specific condition ( Prophylaxis, General Health improvement)
	Ciprofloxacin	Medical History Condition
	Cotrimoxazol	Medical History Condition
	Cefuroxime	Medical History Condition
	Cineol	Adverse Event
	Oxymetazolin	Adverse Event
	Carbomer	Adverse Event
	Prednisolone	Adverse Event
	Prednisolone	Adverse Event
P28-Rucaparib	Diclofenac	Medical History Condition
	Bisoprolol	Medical History Condition
	Ramipril	Medical History Condition
	Pregabalin	Medical History Condition
	Ramipril	Medical History Condition
	Ramipril	Medical History Condition
	Ramipril	Medical History Condition
P29-Rucaparib	magnesium	Medical History Condition
	Candesartan	Medical History Condition
	Metoprolol	Medical History Condition
	Pregabalin	Medical History Condition
	vitamine D	No specific condition ( Prophylaxis, General Health improvement)
	Fosfomycin	Adverse Event
	Levofloxacin	Adverse Event
	Mannose	Adverse Event
	Sultamicillin	Adverse Event
	Estriol	No specific condition ( Prophylaxis, General Health improvement)
	Nitrofurantoin	Adverse Event
	Nitrofurantoin	Adverse Event
	Nitrofurantoin	Adverse Event
	Strovac vaccination	No specific condition ( Prophylaxis, General Health improvement)
	Gelomyrtol forte	Adverse Event
	Ibuprofen	Adverse Event
P30-Rucaparib	L-Thyroxine	Medical History Condition
	Salbutamol	Medical History Condition
	Omeprazole	Medical History Condition
	Temazepam	Medical History Condition
	Metoclopramid	Adverse Event
	Magnesium	Medical History Condition
	Prednisolone	Medical History Condition
P31-Rucaparib	Espumisan	Medical History Condition
	Prednisolone	Medical History Condition
	Metoprolol	Medical History Condition
	Torasemid	No specific condition ( Prophylaxis, General Health improvement)
	Advantan	Adverse Event
	Bepanthen	Adverse Event
P32-Rucaparib	Ramipril	Medical History Condition
	Ramipril	Medical History Condition
	Duloxetin	Medical History Condition
	Restex (Levodopa/Benserazid)	Medical History Condition
	Vit B- komplex	Medical History Condition
P33-Rucaparib	Kalzium+Vitamin D3	No specific condition ( Prophylaxis, General Health improvement)
	Losartan	Medical History Condition
	Letrozole	Medical History Condition
	Equinovo	No specific condition ( Prophylaxis, General Health improvement)
	Euthyrox	Medical History Condition
	Amlodipine	Medical History Condition
	Bisolich	Medical History Condition
	Prednitop	Adverse Event
	Pantoprazol	Adverse Event
P34-Rucaparib	Lamotrigin	Medical History Condition
	Xarelto	Medical History Condition
P35-Rucaparib	Allopurinol	No specific condition ( Prophylaxis, General Health improvement)
	Amlodipine	Medical History Condition
	Bispoprolol	Medical History Condition
	ASS	No specific condition ( Prophylaxis, General Health improvement)
	Fenistil Gel	Adverse Event
P36-Rucaparib	Pantoprazol	Adverse Event
	Macrogol	Adverse Event
	Ondasetron	Adverse Event
	bifiteral	Adverse Event
P37-Rucaparib	Zink	No specific condition ( Prophylaxis, General Health improvement)
	name UNK - drops for eye	Adverse Event
	selen	No specific condition ( Prophylaxis, General Health improvement)
	Ondasetron	Adverse Event
	ASS	Adverse Event
	Ibuprofen	Adverse Event
	Bifiteral	Adverse Event
	Laxoberal	Adverse Event
	vitamine D	No specific condition ( Prophylaxis, General Health improvement)
	Laxoberal	Adverse Event
	Dulcolax	Adverse Event
	Klistier	Adverse Event
P38-Rucaparib	Lercanidipin	Medical History Condition
	Atorvastatin	Medical History Condition
	Ramipril	Medical History Condition
	Ramipril	Medical History Condition
	Zopiclon	Adverse Event
	Metoclopramid	Adverse Event
	Ondansetron	Adverse Event
P39-Rucaparib	Clindamycin	Adverse Event
	Metoclopramide	Adverse Event
	Fosfomycin	Adverse Event
	Sab simplex	Adverse Event
	Laxoberal	Adverse Event
	Ceterizin	Adverse Event
	Prednisolone	Adverse Event
	Indapamide	Medical History Condition
	Ibuprofen	Adverse Event
	Candesartan	Medical History Condition
	Pregabalin	Medical History Condition
	Pantoprazol	Medical History Condition
	Vitamin B12	Medical History Condition
P40-Rucaparib	Hydrochlorothiazide	Medical History Condition
	Ramipril	Medical History Condition
	L-Thyroxine	Medical History Condition
	Metoprolol	Medical History Condition
	Pregabalin	Medical History Condition
	Pantoprazol	Adverse Event
	Ondansetron	Adverse Event
	Smofkabiven	Adverse Event
	Ondansetron	Adverse Event
	Metoclopramid	Adverse Event
	Addel Trace	Adverse Event
	Cernevit	Adverse Event
	Jonosteril	Adverse Event
	Vitalipid	Adverse Event
	Ibuprofen	No specific condition ( Prophylaxis, General Health improvement)
	Acetylcysteine	Medical History Condition
	Zopiclon	No specific condition ( Prophylaxis, General Health improvement)
	Novalminsulfon	No specific condition ( Prophylaxis, General Health improvement)
	Clexane	No specific condition ( Prophylaxis, General Health improvement)
	Cefuroxime	Medical History Condition
	Metronidazole	Medical History Condition
P41-Rucaparib	Eliquis	Adverse Event
P42-Rucaparib	Ramipril	Medical History Condition
	Amlopdipin	Medical History Condition
	Fosfomycin	Adverse Event
	Vitamin B12	No specific condition ( Prophylaxis, General Health improvement)
	Dr. Hittich Spirulina Premium	No specific condition ( Prophylaxis, General Health improvement)

## Sheet: Table S8
Table S8: Descriptive statistics comparing patients who used corticosteroids during therapy vs. those who did not
Patient Reported Outcomes (PRO)	Cohort	Group	Descriptive Statistics				Hedges'g effect size with 95% CI			Wilcoxon rank-sum test	BH-correction	Mean difference with 95% CI
			Median	IQR	Q1	Q3	Effect size	Lower CI	Upper CI	p-values	q-values	Mean difference	Lower CI	Upper CI
Functional Scale (EORTC QLQ C30)	Corticosteroid group	Placebo	74.4444	13.8889	68.3333	82.2222	-0.362727	-1.02198	0.296523	0.66	0.74	-8.53662	-20.1354	3.06216
	Non-Corticosteroid group	Placebo	78.8889	30	54.4444	84.4444
	Corticosteroid group	Rucaparib	74.4444	32.7778	54.4444	87.2222	-0.143631	-0.568348	0.281087	0.57	0.73	-3.16023	-12.3563	6.0358
	Non-Corticosteroid group	Rucaparib	66.6667	31.1111	55.5556	86.6667
Global Health Scale (EORTC QLQ C30)	Corticosteroid group	Placebo	70.8333	25	58.3333	83.3333	-0.790592	-1.46692	-0.114268	0.02	0.06	-12.2372	-21.6861	-2.78842
	Non-Corticosteroid group	Placebo	58.3333	16.6667	50	66.6667
	Corticosteroid group	Rucaparib	66.6667	25	50	75	0.135403	-0.289261	0.560067	0.52	0.73	2.73043	-5.59578	11.0566
	Non-Corticosteroid group	Rucaparib	66.6667	33.3333	50	83.3333
Symptom Scale (EORTC QLQ C30)	Corticosteroid group	Placebo	14.1026	8.33333	9.61538	17.9487	0.81009	0.135434	1.48475	0.02	0.06	12.3763	5.77947	18.9731
	Non-Corticosteroid group	Placebo	20.5128	23.0769	12.8205	35.8974
	Corticosteroid group	Rucaparib	30.7692	21.7949	17.3077	39.1026	-0.274479	-0.700469	0.151511	0.18	0.39	-4.55767	-11.4561	2.3408
	Non-Corticosteroid group	Rucaparib	25.641	23.0769	12.8205	35.8974
Symptom Scale (EORTC QLQ OV28)	Corticosteroid group	Placebo	14.8148	17.1296	6.94444	24.0741	1.18342	0.487494	1.87934	0.0007	0.01	18.9727	10.8415	27.1038
	Non-Corticosteroid group	Placebo	29.7271	21.4325	22.6852	44.1176
	Corticosteroid group	Rucaparib	38.8889	24.9025	24.4396	49.3421	-0.29388	-0.719054	0.131295	0.08	0.26	-5.42206	-12.263	1.41883
	Non-Corticosteroid group	Rucaparib	31.4815	30.5556	17.5926	48.1481
Functional Scale (EORTC QLQ OV28)	Corticosteroid group	Placebo	85.4497	45.2381	41.6667	86.9048	-0.193978	-0.850432	0.462475	0.546554	0.641606	-5.14434	-23.3677	13.079
	Non-Corticosteroid group	Placebo	66.6667	33.2672	48.2143	81.4815
	Corticosteroid group	Rucaparib	57.1429	19.0476	47.619	66.6667	0.154246	-0.269484	0.577977	0.24	0.47	3.19375	-5.09892	11.4864
	Non-Corticosteroid group	Rucaparib	66.6667	26.455	49.7354	76.1905
Fatigue Severity (FSI)	Corticosteroid group	Placebo	1.125	1.0625	0.75	1.8125	1.02686	0.340742	1.71298	0.002	0.02	1.67325	0.951156	2.39533
	Non-Corticosteroid group	Placebo	3	2.4375	1.8125	4.25
	Corticosteroid group	Rucaparib	4.25	2.8125	2.25	5.0625	-0.30462	-0.729942	0.120703	0.19	0.39	-0.568991	-1.35999	0.222011
	Non-Corticosteroid group	Rucaparib	3.75	2.625	2.125	4.75
Perceived Interference (FSI)	Corticosteroid group	Placebo	0.142857	0.5	0	0.5	1.00379	0.319016	1.68857	0.0006	0.01	1.77444	1.05935	2.48952
	Non-Corticosteroid group	Placebo	1.35714	2.42857	0.571429	3
	Corticosteroid group	Rucaparib	2.42857	3.32143	0.964286	4.28571	-0.0471566	-0.471445	0.377132	0.707	0.79	-0.0887626	-0.879229	0.701704
	Non-Corticosteroid group	Rucaparib	2.42857	3	1	4
Fatigue Frequency (FSI)	Corticosteroid group	Placebo	1	1.375	0.375	1.75	0.569848	-0.0951149	1.23481	0.0817898	0.129901	1.08553	0.0373224	2.13373
	Non-Corticosteroid group	Placebo	2.25	2	1	3
	Corticosteroid group	Rucaparib	3	2.75	1.75	4.5	0.0420439	-0.39016	0.474248	0.66	0.78	0.0842294	-0.802361	0.970819
	Non-Corticosteroid group	Rucaparib	3	3	2	5
Total Fatigue (FSI)	Corticosteroid group	Placebo	0.615385	0.769231	0.346154	1.11538	0.998708	0.31422	1.6832	0.003	0.02	1.64052	0.931228	2.34981
	Non-Corticosteroid group	Placebo	1.92308	2.59135	1.23077	3.82212
	Corticosteroid group	Rucaparib	3.15385	2.90385	1.51923	4.42308	-0.117492	-0.540992	0.306007	0.59	0.73	-0.211199	-0.983447	0.561049
	Non-Corticosteroid group	Rucaparib	3	2.84615	1.46154	4.30769
PCS (SF-12)	Corticosteroid group	Placebo	31.985	15.3834	26.0464	41.4297	0.550467	-0.113856	1.21479	0.191504	0.254554	4.14051	-2.35312	10.6341
	Non-Corticosteroid group	Placebo	37.3323	9.67699	32.4757	42.1527
	Corticosteroid group	Rucaparib	38.9486	7.66995	33.312	40.982	-0.355934	-0.78772	0.0758507	0.17	0.39	-2.46749	-5.29468	0.359693
	Non-Corticosteroid group	Rucaparib	34.7244	9.6904	30.9492	40.6396
MCS (SF-12)	Corticosteroid group	Placebo	50.3251	8.89368	44.2601	53.1537	-0.535628	-1.19948	0.12822	0.104341	0.156512	-3.76281	-8.26769	0.74206
	Non-Corticosteroid group	Placebo	46.7771	10.5587	39.9481	50.5068
	Corticosteroid group	Rucaparib	47.4791	11.4502	38.6656	50.1158	0.040116	-0.388763	0.468995	0.91	0.91	0.317066	-3.15332	3.78745
	Non-Corticosteroid group	Rucaparib	46.1616	11.8875	38.8944	50.7819
Memory problem (EMT)	Corticosteroid group	Placebo	1.46154	0.576923	1.36538	1.94231	0.31408	-0.344191	0.972352	0.846658	0.914391	0.223266	-0.10694	0.553472
	Non-Corticosteroid group	Placebo	1.57692	0.836189	1.30192	2.13811
	Corticosteroid group	Rucaparib	1.73077	1.09615	1.13462	2.23077	-0.213605	-0.639998	0.212789	0.78	0.82	-0.145989	-0.474558	0.18258
	Non-Corticosteroid group	Rucaparib	1.46154	1.03077	1.2	2.23077

## Sheet: Table S9
Table S9: Significant correlation pairs across conditions (Patient-Level Analysis)
Variable1	Variable2	Spearman correlation coefficient	Lower_CI	Upper_CI	Spearman rank correlation test	Group
Total Fatigue (FSI)	Perceived interference (FSI)	0.988966	0.915493	1	< 0.0001	Baseline
Total Fatigue (FSI)	Fatigue frequency (FSI)	0.926309	0.735159	0.98584	< 0.0001	Baseline
Functional scale (C30)	Fatigue frequency (FSI)	-0.894958	-0.983775	-0.679796	< 0.0001	Baseline
BMAL1 phase	PER2 amplitude	-0.95	-1	-0.684211	< 0.0001	Baseline
Symptom scale (C30)	Total score (PRO-CTCAE)	0.891653	0.61825	0.980323	< 0.0001	Baseline
Total Fatigue (FSI)	Fatigue severity (FSI)	0.866208	0.486239	0.960784	0.000128483	Baseline
Total Fatigue (FSI)	Fatigue (PRO-CTCAE)	0.880426	0.637338	0.976938	0.000156987	Baseline
Fatigue severity (FSI)	Perceived interference (FSI)	0.860882	0.539242	0.952146	0.000157559	Baseline
Perceived interference (FSI)	Fatigue (PRO-CTCAE)	0.869787	0.587676	0.970031	0.000235974	Baseline
Functional scale (C30)	Symptom scale (C30)	-0.832662	-0.973249	-0.490265	0.000410971	Baseline
Functional scale (C30)	Total Fatigue (FSI)	-0.824777	-0.937852	-0.531356	0.000520974	Baseline
Functional scale (C30)	Fatigue (PRO-CTCAE)	-0.826116	-0.987314	-0.451412	0.000927592	Baseline
PER2 amplitude	Total Fatigue (FSI)	0.869305	0.4	1	0.00108698	Baseline
PER2 amplitude	Perceived interference (FSI)	0.866667	0.333333	1	0.00117354	Baseline
Symptom scale (OV28)	Nausea (PRO-CTCAE)	0.814731	0.4935	0.907392	0.00124805	Baseline
PER2 amplitude	Fatigue (PRO-CTCAE)	0.862249	0.484124	0.972598	0.00132952	Baseline
Fatigue severity (FSI)	Fatigue frequency (FSI)	0.788916	0.435205	0.919525	0.00134754	Baseline
Fatigue frequency (FSI)	Fatigue (PRO-CTCAE)	0.806938	0.454205	0.964901	0.00151227	Baseline
Functional scale (C30)	Fatigue frequency (FSI)	-0.77951	-0.982368	-0.327186	0.0016796	Baseline
Symptom scale (C30)	Nausea (PRO-CTCAE)	0.795263	0.474359	0.941979	0.00198606	Baseline
Functional scale (C30)	Perceived interference (FSI)	-0.77086	-0.912076	-0.412245	0.00203842	Baseline
Symptom scale (C30)	Decreased appetite (PRO-CTCAE)	0.792786	0.47305	0.941979	0.00209972	Baseline
PER2 amplitude	Fatigue severity (FSI)	0.842424	0.418182	0.982609	0.00222003	Baseline
Nausea (PRO-CTCAE)	Total score (PRO-CTCAE)	0.781251	0.491689	0.870551	0.002696	Baseline
Functional scale (C30)	Total score (PRO-CTCAE)	-0.767625	-0.956989	-0.4067	0.00355762	Baseline
BMAL1 phase	Perceived interference (FSI)	-0.788157	-0.960768	-0.286444	0.00395619	Baseline
Decreased appetite (PRO-CTCAE)	Total score (PRO-CTCAE)	0.757523	0.473432	0.881917	0.00432049	Baseline
Functional scale (C30)	Total Fatigue (FSI)	-0.73003	-0.960891	-0.260884	0.00460957	Baseline
Functional scale (C30)	Fatigue severity (FSI)	-0.720771	-0.915966	-0.290909	0.00544079	Baseline
Functional scale (C30)	Perceived interference (FSI)	-0.71802	-0.948718	-0.221591	0.00570865	Baseline
Symptom scale (OV28)	Total score (PRO-CTCAE)	0.740751	0.176923	0.957661	0.00585279	Baseline
BMAL1 phase	Total Fatigue (FSI)	-0.767131	-0.962025	-0.251185	0.00586095	Baseline
Functional scale (C30)	Decreased appetite (PRO-CTCAE)	-0.7396	-0.929407	-0.343457	0.00597116	Baseline
Symptom scale (C30)	Fatigue frequency (FSI)	0.712293	0.247516	0.909978	0.00629864	Baseline
BMAL1 amplitude	BMAL1 expression	0.754545	0.270459	0.962025	0.00728204	Baseline
Symptom scale (C30)	Symptom scale (OV28)	0.702227	0.204627	0.918537	0.00744777	Baseline
PER2 MESOR	Abdominal pain (PRO-CTCAE)	-0.759036	-0.986143	-0.177332	0.0108982	Baseline
Fatigue frequency (FSI)	Decreased appetite (PRO-CTCAE)	0.70202	0.283697	0.931115	0.0109248	Baseline
BMAL1 phase	Fatigue (PRO-CTCAE)	-0.755255	-0.983561	-0.169525	0.011541	Baseline
Functional scale (C30)	Functional scale (C30)	0.671322	0.185474	0.935206	0.0119921	Baseline
Perceived interference (FSI)	Decreased appetite (PRO-CTCAE)	0.693375	0.255031	0.922531	0.012401	Baseline
Fatigue (PRO-CTCAE)	Total score (PRO-CTCAE)	0.685354	0.216216	0.925185	0.0138983	Baseline
Functional scale (C30)	Fatigue severity (FSI)	-0.655578	-0.940712	-0.178437	0.0149876	Baseline
PER2 MESOR	PER2 expression	0.733333	0.0882374	1	0.0158006	Baseline
Functional scale (C30)	Nausea (PRO-CTCAE)	-0.663157	-0.896421	-0.220446	0.0187369	Baseline
Fatigue severity (FSI)	Total score (PRO-CTCAE)	0.661988	0.135042	0.928529	0.0190217	Baseline
Decreased appetite (PRO-CTCAE)	Nausea (PRO-CTCAE)	0.661673	-0.0243958	1	0.0190991	Baseline
BMAL1 phase	Fatigue severity (FSI)	-0.687929	-0.992857	-0.0584747	0.0192911	Baseline
Total Fatigue (FSI)	Decreased appetite (PRO-CTCAE)	0.648285	0.141111	0.917249	0.0226029	Baseline
PER2 MESOR	Memory problem (EMT)	-0.778457	-1	-0.163951	0.0228673	Baseline
Functional scale (C30)	Insomnia (PRO-CTCAE)	0.641451	0.189061	0.92658	0.0245612	Baseline
Global health scale (C30)	Symptom scale (OV28)	-0.613716	-0.882709	-0.0579971	0.0256778	Baseline
Functional scale (C30)	Global health scale (C30)	0.610087	-0.0285693	0.90338	0.0268151	Baseline
Abdominal pain (PRO-CTCAE)	Memory problem (EMT)	0.686934	0.363466	0.915209	0.0282052	Baseline
PER2 MESOR	Functional scale (C30)	0.684848	-0.0852913	1	0.0288828	Baseline
PER2 MESOR	Total score (PRO-CTCAE)	-0.681033	-0.982905	0	0.0301509	Baseline
Symptom scale (C30)	Functional scale (C30)	-0.599164	-0.865361	-0.0693692	0.030462	Baseline
Abdominal pain (PRO-CTCAE)	Total score (PRO-CTCAE)	0.621749	0.104113	0.889452	0.0308945	Baseline
PER2 MESOR	Symptom scale (C30)	-0.668762	-1	0.0524194	0.0344852	Baseline
Decreased appetite (PRO-CTCAE)	Fatigue (PRO-CTCAE)	0.601407	0.0233064	0.917049	0.0385852	Baseline
BMAL1 phase	Fatigue frequency (FSI)	-0.626788	-0.886788	0.0316363	0.0390417	Baseline
PER2 amplitude	Fatigue frequency (FSI)	0.654433	-0.0800071	0.971825	0.0400586	Baseline
Functional scale (C30)	Fatigue (PRO-CTCAE)	-0.593228	-0.839375	-0.16278	0.0420304	Baseline
Symptom scale (C30)	Fatigue (PRO-CTCAE)	0.592949	0.0571466	0.920417	0.0421517	Baseline
Global health scale (C30)	Symptom scale (C30)	-0.565231	-0.933715	0.120846	0.0441134	Baseline
Symptom scale (C30)	Abdominal pain (PRO-CTCAE)	0.583433	0.0598271	0.904271	0.0464373	Baseline
Fatigue severity (FSI)	Fatigue (PRO-CTCAE)	0.917098	0.690788	0.983739	< 0.0001	Baseline
Perceived interference (FSI)	Fatigue frequency (FSI)	0.902809	0.697884	0.98135	< 0.0001	Baseline
Global health scale (C30)	Perceived interference (FSI)	-1	-1	-1	< 0.0001	Placebo
PER2 MESOR	PCS (SF-12)	-1	-1	-1	< 0.0001	Placebo
Total Fatigue (FSI)	MCS (SF-12)	-1	-1	-1	< 0.0001	Placebo
Total Fatigue (FSI)	Fatigue severity (FSI)	0.974679	0.745356	1	0.00481823	Placebo
Fatigue severity (FSI)	MCS (SF-12)	-0.974679	-1	-0.745356	0.00481823	Placebo
Symptom scale (OV28)	Decreased appetite (PRO-CTCAE)	0.974679	0.745356	1	0.00481823	Placebo
Functional scale (C30)	Fatigue (PRO-CTCAE)	-0.974679	-1	-0.745356	0.00481823	Placebo
Decreased appetite (PRO-CTCAE)	Total score (PRO-CTCAE)	0.974679	0.745356	1	0.00481823	Placebo
PARP1 amplitude	Abdominal pain (PRO-CTCAE)	-0.948683	-1	-0.745356	0.0138468	Placebo
Fatigue frequency (FSI)	Fatigue (PRO-CTCAE)	0.921053	0.408248	1	0.0263105	Placebo
Fatigue severity (FSI)	Vomiting (PRO-CTCAE)	0.917663	0.745356	1	0.0280085	Placebo
Decreased appetite (PRO-CTCAE)	Vomiting (PRO-CTCAE)	0.917663	0.745356	1	0.0280085	Placebo
PARP1 phase	PER2 phase	-0.9	-1	-0.111111	0.0373861	Placebo
PER2 MESOR	BMAL1 expression	0.9	0.111111	1	0.0373861	Placebo
BMAL1 amplitude	Global health scale (C30)	0.9	0.111111	1	0.0373861	Placebo
Functional scale (C30)	Symptom scale (C30)	-0.9	-1	-0.111111	0.0373861	Placebo
PARP1 amplitude	Functional scale (C30)	0.9	0.111111	1	0.0373861	Placebo
PARP1 expression	Functional scale (C30)	0.9	0.111111	1	0.0373861	Placebo
Functional scale (C30)	Symptom scale (OV28)	-0.9	-1	-0.111111	0.0373861	Placebo
BMAL1 amplitude	Total Fatigue (FSI)	-0.9	-1	-0.111111	0.0373861	Placebo
BMAL1 amplitude	Perceived interference (FSI)	-0.9	-1	-0.111111	0.0373861	Placebo
BMAL1 expression	PCS (SF-12)	-0.9	-1	-0.111111	0.0373861	Placebo
BMAL1 amplitude	MCS (SF-12)	0.9	0.111111	1	0.0373861	Placebo
Functional scale (C30)	Insomnia (PRO-CTCAE)	-0.9	-1	-0.111111	0.0373861	Placebo
Functional scale (C30)	Total score (PRO-CTCAE)	-0.9	-1	-0.111111	0.0373861	Placebo
PARP1 amplitude	Memory problem (EMT)	-0.9	-1	-0.111111	0.0373861	Placebo
Insomnia (PRO-CTCAE)	Memory problem (EMT)	0.9	0.111111	1	0.0373861	Placebo
PER2 expression	AE_count	-0.9	-1	-0.111111	0.0373861	Placebo
Global health scale (C30)	AE_count	-0.9	-1	-0.111111	0.0373861	Placebo
Perceived interference (FSI)	AE_count	0.9	0.111111	1	0.0373861	Placebo
BMAL1 amplitude	Vomiting (PRO-CTCAE)	-0.894427	-1	-0.725476	0.0405193	Placebo
Symptom scale (OV28)	Vomiting (PRO-CTCAE)	0.894427	0.725476	1	0.0405193	Placebo
Total Fatigue (FSI)	Vomiting (PRO-CTCAE)	0.894427	0.725476	1	0.0405193	Placebo
MCS (SF-12)	Vomiting (PRO-CTCAE)	-0.894427	-1	-0.725476	0.0405193	Placebo
Vomiting (PRO-CTCAE)	Total score (PRO-CTCAE)	0.894427	0.725476	1	0.0405193	Placebo
PER2 phase	PER2 MESOR	-0.966667	-1	-0.736842	< 0.0001	Rucaparib
Fatigue severity (FSI)	Memory problem (EMT)	0.985611	0.840168	1	0.000309086	Rucaparib
Abdominal pain (PRO-CTCAE)	Total score (PRO-CTCAE)	0.954994	0.612903	1	0.000805535	Rucaparib
PER2 amplitude	Total Fatigue (FSI)	0.942857	0.333333	1	0.00480466	Rucaparib
Global health scale (C30)	Total Fatigue (FSI)	-0.942857	-1	-0.333333	0.00480466	Rucaparib
PER2 amplitude	Perceived interference (FSI)	0.942857	0.333333	1	0.00480466	Rucaparib
Global health scale (C30)	Perceived interference (FSI)	-0.942857	-1	-0.333333	0.00480466	Rucaparib
PER2 amplitude	Fatigue frequency (FSI)	0.942857	0.333333	1	0.00480466	Rucaparib
Global health scale (C30)	Fatigue frequency (FSI)	-0.942857	-1	-0.333333	0.00480466	Rucaparib
Fatigue severity (FSI)	MCS (SF-12)	-0.942857	-1	-0.333333	0.00480466	Rucaparib
Symptom scale (C30)	Total score (PRO-CTCAE)	0.892857	0.307692	1	0.00680719	Rucaparib
Symptom scale (C30)	Decreased appetite (PRO-CTCAE)	0.882919	0.305739	1	0.00845034	Rucaparib
PER2 amplitude	Memory problem (EMT)	0.882919	0.2	1	0.00845034	Rucaparib
Global health scale (C30)	Fatigue (PRO-CTCAE)	-0.872872	-1	-0.179605	0.0103234	Rucaparib
BMAL1 MESOR	Symptom scale (OV28)	0.857143	0.0473724	1	0.0136973	Rucaparib
Total Fatigue (FSI)	MCS (SF-12)	-0.885714	-1	-0.2	0.0188455	Rucaparib
Perceived interference (FSI)	MCS (SF-12)	-0.885714	-1	-0.2	0.0188455	Rucaparib
Fatigue frequency (FSI)	MCS (SF-12)	-0.885714	-1	-0.25	0.0188455	Rucaparib
PER2 phase	Memory problem (EMT)	-0.828862	-1	-0.137965	0.0211735	Rucaparib
BMAL1 MESOR	Global health scale (C30)	-0.821429	-1	-0.166667	0.0234488	Rucaparib
Global health scale (C30)	MCS (SF-12)	0.821429	0.0410959	1	0.0234488	Rucaparib
Symptom scale (C30)	Nausea (PRO-CTCAE)	0.821429	0.0588235	1	0.0234488	Rucaparib
Abdominal pain (PRO-CTCAE)	Fatigue (PRO-CTCAE)	0.816548	0.0909091	1	0.0250142	Rucaparib
Global health scale (C30)	Vomiting (PRO-CTCAE)	0.801784	0.584349	0.994937	0.0300992	Rucaparib
Functional scale (C30)	Vomiting (PRO-CTCAE)	0.801784	0.584349	0.990148	0.0300992	Rucaparib
MCS (SF-12)	Vomiting (PRO-CTCAE)	0.801784	0.584349	1	0.0300992	Rucaparib
Symptom scale (OV28)	Fatigue (PRO-CTCAE)	0.800132	0.111111	1	0.030701	Rucaparib
Fatigue severity (FSI)	Vomiting (PRO-CTCAE)	-0.845154	-1	-0.62361	0.0341094	Rucaparib
BMAL1 expression	Functional scale (C30)	0.785714	0.0322581	1	0.0362385	Rucaparib
Global health scale (C30)	Functional scale (C30)	0.785714	-0.0526316	1	0.0362385	Rucaparib
Nausea (PRO-CTCAE)	Total score (PRO-CTCAE)	0.785714	-0.0434783	1	0.0362385	Rucaparib
PCS (SF-12)	AE_count	-0.785714	-1	-0.0909091	0.0362385	Rucaparib
BMAL1 MESOR	PARP1 amplitude	0.9	0.111111	1	0.0373861	Rucaparib
PARP1 phase	PER2 amplitude	-0.9	-1	-0.111111	0.0373861	Rucaparib
PARP1 MESOR	BMAL1 expression	-0.9	-1	0	0.0373861	Rucaparib
PARP1 MESOR	PER2 expression	-0.9	-1	-0.111111	0.0373861	Rucaparib
Functional scale (C30)	Fatigue (PRO-CTCAE)	-0.781947	-1	-0.0909091	0.0377697	Rucaparib
Symptom scale (C30)	Abdominal pain (PRO-CTCAE)	0.774806	-0.0526316	1	0.0407695	Rucaparib
PER2 MESOR	Memory problem (EMT)	0.774806	-0.0800071	1	0.0407695	Rucaparib
PER2 expression	Memory problem (EMT)	0.774806	-0.0588235	1	0.0407695	Rucaparib
BMAL1 MESOR	Total Fatigue (FSI)	0.828571	-0.0434783	1	0.0415627	Rucaparib
PER2 amplitude	Fatigue severity (FSI)	0.828571	0	1	0.0415627	Rucaparib
Global health scale (C30)	Fatigue severity (FSI)	-0.828571	-1	0.0434783	0.0415627	Rucaparib
BMAL1 MESOR	Perceived interference (FSI)	0.828571	-0.0588235	1	0.0415627	Rucaparib
BMAL1 MESOR	Fatigue frequency (FSI)	0.828571	-0.0588235	1	0.0415627	Rucaparib
Total Fatigue (FSI)	Fatigue (PRO-CTCAE)	0.811679	-0.103221	1	0.0498576	Rucaparib
Perceived interference (FSI)	Fatigue (PRO-CTCAE)	0.811679	-0.121268	1	0.0498576	Rucaparib
Fatigue frequency (FSI)	Fatigue (PRO-CTCAE)	0.811679	-0.121268	1	0.0498576	Rucaparib
PER2 phase	PER2 amplitude	-0.666667	-0.98	0.0956522	0.0498672	Rucaparib
BMAL1 amplitude	Insomnia (PRO-CTCAE)	-0.748	-1	0	0.049	Rucaparib
BMAL1 amplitude	BMAL1 MESOR	0.942857	0.515152	1	0.00480466	Rucaparib_A_EOT
PER2 amplitude	PER2 MESOR	0.942857	0.515152	1	0.00480466	Rucaparib_A_EOT
BMAL1 phase	PER2 MESOR	-0.885714	-1	-0.2	0.0188455	Rucaparib_A_EOT
BMAL1 MESOR	BMAL1 expression	0.828571	0	1	0.0415627	Rucaparib_A_EOT

[truncated: 6 more sheets: Table S10, Table S11, Table S12, Table S13, Table S14, Table S15]
